# Supplementary material for: Labour classified by cervical dilatation & fetal membrane rupture demonstrates differential impact on RNA-seq data for human myometrium tissues
Source: PLoS One. 2021 Nov 19;16(11):e0260119. doi: 10.1371/journal.pone.0260119 (PMC8604334; doi:10.1371/journal.pone.0260119)
Supplement: S1 Dataset — (XLSX) [file pone.0260119.s001.xlsx]

## Sheet: TEaLvTNLupDEG
List of Up-Regulated DEGs in TEaL Relative to TNL (after TPM>/=1.5 Median Fold Filtering)
GeneID	TPM						q Value			GeneSymbol	Full Name
	TNL Mean	TEaL Mean	Mean Fold	TNL Median	TEaL Median	Median Fold	DESeq	edgeR	baySeq
ENSG00000198814	2.09	9.14	4.37	1.98	3.13	1.58	NA	0.010736	0.00302766	GK	glycerol kinase [Source:HGNC Symbol;Acc:HGNC:4289]
ENSG00000187116	8.48	40.92	4.83	7.97	16.02	2.01	NA	0.00521449	0.00268623	LILRA5	leukocyte immunoglobulin-like receptor, subfamily A (with TM domain), member 5 [Source:HGNC Symbol;Acc:HGNC:16309]
ENSG00000104415	56.13	144.31	2.57	55.68	93.91	1.69	NA	0.00629543	0.0406958	WISP1	WNT1 inducible signaling pathway protein 1 [Source:HGNC Symbol;Acc:HGNC:12769]
ENSG00000211675	5.34	205.08	38.43	3.41	7.71	2.26	NA	0.00167511	0.00519163	IGLC1	immunoglobulin lambda constant 1 (Mcg marker) [Source:HGNC Symbol;Acc:HGNC:5855]
ENSG00000205362	1.5	27.49	18.32	1.14	2.59	2.28	NA	0.00220119	0.0471727	MT1A	metallothionein 1A [Source:HGNC Symbol;Acc:HGNC:7393]
ENSG00000211598	1.17	373.5	319.32	1.11	4.2	3.78	NA	0.000354913	0.00174271	IGKV4-1	immunoglobulin kappa variable 4-1 [Source:HGNC Symbol;Acc:HGNC:5834]
ENSG00000105835	38.88	219.51	5.65	36.19	55.76	1.54	NA	0.002851	0.00442062	NAMPT	nicotinamide phosphoribosyltransferase [Source:HGNC Symbol;Acc:HGNC:30092]
ENSG00000125538	3.16	50.11	15.86	3.12	19.69	6.31	NA	0.000554248	0.00966085	IL1B	interleukin 1, beta [Source:HGNC Symbol;Acc:HGNC:5992]
ENSG00000211896	5.53	600.41	108.53	4.4	8.85	2.01	NA	0.000529432	0.00234584	IGHG1	immunoglobulin heavy constant gamma 1 (G1m marker) [Source:HGNC Symbol;Acc:HGNC:5525]
ENSG00000127507	1.7	6.7	3.95	1.67	2.69	1.61	NA	0.0145551	0.0062517	ADGRE2	adhesion G protein-coupled receptor E2 [Source:HGNC Symbol;Acc:HGNC:3337]
ENSG00000064886	1	10.56	10.56	1.09	2.39	2.2	NA	0.00142862	0.00595721	CHI3L2	chitinase 3-like 2 [Source:HGNC Symbol;Acc:HGNC:1933]
ENSG00000109321	1	11.93	11.93	1	2.97	2.97	NA	0.000354913	0.00217697	AREG	amphiregulin [Source:HGNC Symbol;Acc:HGNC:651]
ENSG00000018280	4.28	34.74	8.11	4.24	14.76	3.48	NA	0.000529432	0.0087188	SLC11A1	solute carrier family 11 (proton-coupled divalent metal ion transporter), member 1 [Source:HGNC Symbol;Acc:HGNC:10907]
ENSG00000128383	3.25	25.33	7.79	3.08	5.9	1.92	NA	0.00918346	0.00653667	APOBEC3A	apolipoprotein B mRNA editing enzyme, catalytic polypeptide-like 3A [Source:HGNC Symbol;Acc:HGNC:17343]
ENSG00000211895	3.42	237.88	69.61	3.16	5.23	1.66	NA	0.000931004	0.000120494	IGHA1	immunoglobulin heavy constant alpha 1 [Source:HGNC Symbol;Acc:HGNC:5478]
ENSG00000186407	4.67	45.94	9.83	4.41	10.64	2.41	NA	0.00270827	0.00494492	CD300E	CD300e molecule [Source:HGNC Symbol;Acc:HGNC:28874]
ENSG00000140379	4.93	53.84	10.92	4.66	10.33	2.21	NA	0.00174886	0.000134183	BCL2A1	BCL2-related protein A1 [Source:HGNC Symbol;Acc:HGNC:991]
ENSG00000125148	32.69	265.47	8.12	28	74.09	2.65	NA	0.00054585	0.0357367	MT2A	metallothionein 2A [Source:HGNC Symbol;Acc:HGNC:7406]
ENSG00000163735	1	6.26	6.26	1	1.5	1.5	NA	0.000486039	0.0115023	CXCL5	chemokine (C-X-C motif) ligand 5 [Source:HGNC Symbol;Acc:HGNC:10642]
ENSG00000163661	28.74	392.66	13.66	34.96	66.88	1.91	NA	0.00052971	0.00716182	PTX3	pentraxin 3, long [Source:HGNC Symbol;Acc:HGNC:9692]
ENSG00000211893	2.04	839.9	410.89	1.66	3.13	1.89	NA	0.000354913	0.000173775	IGHG2	immunoglobulin heavy constant gamma 2 (G2m marker) [Source:HGNC Symbol;Acc:HGNC:5526]
ENSG00000176170	5.34	21.79	4.08	5.23	11.15	2.13	NA	0.00270827	0.0140035	SPHK1	sphingosine kinase 1 [Source:HGNC Symbol;Acc:HGNC:11240]
ENSG00000115590	1	20.84	20.84	1	8.75	8.75	NA	0.000290981	0.00146667	IL1R2	interleukin 1 receptor, type II [Source:HGNC Symbol;Acc:HGNC:5994]
ENSG00000224397	2.38	8.48	3.56	2.2	4.18	1.9	NA	0.0178148	0.0378598	LINC01272	long intergenic non-protein coding RNA 1272 [Source:HGNC Symbol;Acc:HGNC:50328]
ENSG00000117525	6.97	42.33	6.07	6.36	18.96	2.98	NA	0.00121346	0.0156229	F3	coagulation factor III (thromboplastin, tissue factor) [Source:HGNC Symbol;Acc:HGNC:3541]
ENSG00000254709	2.09	77.67	37.23	1.43	3.02	2.11	NA	0.00167511	0.00417316	IGLL5	immunoglobulin lambda-like polypeptide 5 [Source:HGNC Symbol;Acc:HGNC:38476]
ENSG00000239951	2.49	98.39	39.54	1.82	3.64	2	NA	0.002851	0.0385768	IGKV3-20	immunoglobulin kappa variable 3-20 [Source:HGNC Symbol;Acc:HGNC:5817]
ENSG00000211592	39.46	3816.03	96.7	35.49	63.98	1.8	NA	0.000529432	0.000749857	IGKC	immunoglobulin kappa constant [Source:HGNC Symbol;Acc:HGNC:5716]
ENSG00000133794	11.67	18.19	1.56	11.36	18.2	1.6	0.00456291	0.0076462	NA	ARNTL	aryl hydrocarbon receptor nuclear translocator-like [Source:HGNC Symbol;Acc:HGNC:701]
ENSG00000128342	2.75	45.82	16.67	2.54	3.85	1.51	NA	0.000486039	0.000199386	LIF	leukemia inhibitory factor [Source:HGNC Symbol;Acc:HGNC:6596]

## Sheet: TEaLvTNLdownDEG
List of Down-Regulated DEGs in TEaL Relative to TNL (after TPM>/=1.5 Median Fold Filtering)
GeneID	TPM						q Value			GeneSymbol	Full Name
	TNL Mean	TEaL Mean	Mean Fold	TNL Median	TEaL Median	Median Fold	DESeq	edgeR	baySeq
ENSG00000272734	2.85	1.4	2.04	2.86	1.34	2.14	0.0180819	0.020059	NA	ADIRF-AS1	ADIRF antisense RNA 1 [Source:HGNC Symbol;Acc:HGNC:45127]
ENSG00000167074	22.51	8.9	2.53	22.06	7.45	2.96	0.00815559	0.000486039	0.010693	TEF	thyrotrophic embryonic factor [Source:HGNC Symbol;Acc:HGNC:11722]
ENSG00000049246	11.82	3.8	3.11	11.72	2.89	4.06	1.76561e-05	4.30174e-06	0.000397619	PER3	period circadian clock 3 [Source:HGNC Symbol;Acc:HGNC:8847]

## Sheet: TNLvsTEsLupDEG
List of Up-Regulated DEGs in TEsL Relative to TNL (after TPM>/=1.5 Median Fold Filtering)
GeneID	TPM						q Value			GeneSymbol	Full Name
	TNL Mean	TEsL Mean	Mean Fold	TNL Median	TEsL Median	Median Fold	DESeq	edgeR	baySeq
ENSG00000139572	1.97	11.88	6.04	2.03	6.17	3.04	0.000376926	0.000102367	NA	GPR84	G protein-coupled receptor 84 [Source:HGNC Symbol;Acc:HGNC:4535]
ENSG00000108691	75.26	456.41	6.06	72.03	186.9	2.59	0.00297976	5.04995e-05	NA	CCL2	chemokine (C-C motif) ligand 2 [Source:HGNC Symbol;Acc:HGNC:10618]
ENSG00000198805	23.48	63.12	2.69	23.49	38.9	1.66	0.00690191	0.00142285	NA	PNP	purine nucleoside phosphorylase [Source:HGNC Symbol;Acc:HGNC:7892]
ENSG00000154127	6.97	14.25	2.05	6.09	14.81	2.43	0.0167552	0.00588256	NA	UBASH3B	ubiquitin associated and SH3 domain containing B [Source:HGNC Symbol;Acc:HGNC:29884]
ENSG00000164761	2.66	18.29	6.87	2.59	9.56	3.7	0.00246335	7.03644e-05	NA	TNFRSF11B	tumor necrosis factor receptor superfamily, member 11b [Source:HGNC Symbol;Acc:HGNC:11909]
ENSG00000117479	10.52	18.8	1.79	10.79	17.01	1.58	0.000136992	0.000357044	NA	SLC19A2	solute carrier family 19 (thiamine transporter), member 2 [Source:HGNC Symbol;Acc:HGNC:10938]
ENSG00000144476	67.11	101.63	1.51	62.27	105.59	1.7	0.00625815	0.0105967	NA	ACKR3	atypical chemokine receptor 3 [Source:HGNC Symbol;Acc:HGNC:23692]
ENSG00000100644	82.82	165.62	2	75.14	143.9	1.91	0.00264078	0.000676437	NA	HIF1A	hypoxia inducible factor 1, alpha subunit (basic helix-loop-helix transcription factor) [Source:HGNC Symbol;Acc:HGNC:4910]
ENSG00000198814	2.09	7.46	3.57	1.98	3.47	1.75	0.0073034	0.00316427	0.0275552	GK	glycerol kinase [Source:HGNC Symbol;Acc:HGNC:4289]
ENSG00000187193	9.69	27.71	2.86	8.44	27.19	3.22	0.00291905	0.00222368	NA	MT1X	metallothionein 1X [Source:HGNC Symbol;Acc:HGNC:7405]
ENSG00000113070	16.98	107.74	6.34	14.76	86.99	5.89	7.39487e-10	1.55018e-12	0.00272079	HBEGF	heparin-binding EGF-like growth factor [Source:HGNC Symbol;Acc:HGNC:3059]
ENSG00000148841	10.33	19.81	1.92	9.93	16.16	1.63	0.00424459	0.00107743	NA	ITPRIP	inositol 1,4,5-trisphosphate receptor interacting protein [Source:HGNC Symbol;Acc:HGNC:29370]
ENSG00000187116	8.48	40.06	4.73	7.97	24.81	3.11	4.52005e-05	3.51859e-06	0.00507234	LILRA5	leukocyte immunoglobulin-like receptor, subfamily A (with TM domain), member 5 [Source:HGNC Symbol;Acc:HGNC:16309]
ENSG00000171236	1.83	8.56	4.68	1.82	4.02	2.21	0.00208848	0.000825092	NA	LRG1	leucine-rich alpha-2-glycoprotein 1 [Source:HGNC Symbol;Acc:HGNC:29480]
ENSG00000171617	3.21	6.38	1.98	3.29	5.37	1.63	0.0145436	0.0103236	NA	ENC1	ectodermal-neural cortex 1 (with BTB domain) [Source:HGNC Symbol;Acc:HGNC:3345]
ENSG00000148154	18.51	37.87	2.05	18.41	28.22	1.53	0.00812669	0.00216331	NA	UGCG	UDP-glucose ceramide glucosyltransferase [Source:HGNC Symbol;Acc:HGNC:12524]
ENSG00000164741	13.27	20.6	1.55	13.56	21.09	1.55	0.000788525	0.00245401	NA	DLC1	DLC1 Rho GTPase activating protein [Source:HGNC Symbol;Acc:HGNC:2897]
ENSG00000104415	56.13	103.23	1.84	55.68	99.26	1.78	0.00690191	0.00334568	NA	WISP1	WNT1 inducible signaling pathway protein 1 [Source:HGNC Symbol;Acc:HGNC:12769]
ENSG00000136997	27.03	51.23	1.9	23.45	39.41	1.68	0.0151025	0.00604165	NA	MYC	v-myc avian myelocytomatosis viral oncogene homolog [Source:HGNC Symbol;Acc:HGNC:7553]
ENSG00000118985	24.27	49.97	2.06	22.98	47.42	2.06	0.000234162	4.42776e-05	NA	ELL2	elongation factor, RNA polymerase II, 2 [Source:HGNC Symbol;Acc:HGNC:17064]
ENSG00000120937	1	7.81	7.81	1	6.48	6.48	0.000292777	7.34539e-05	NA	NPPB	natriuretic peptide B [Source:HGNC Symbol;Acc:HGNC:7940]
ENSG00000168014	7.26	11.21	1.55	7.54	11.39	1.51	0.0178787	0.0162957	NA	C2CD3	C2 calcium-dependent domain containing 3 [Source:HGNC Symbol;Acc:HGNC:24564]
ENSG00000119508	3.03	8.62	2.85	2.83	6.92	2.44	0.000531665	0.000115851	NA	NR4A3	nuclear receptor subfamily 4, group A, member 3 [Source:HGNC Symbol;Acc:HGNC:7982]
ENSG00000158859	7.91	43.36	5.49	7.06	19.66	2.78	0.00162155	8.21544e-06	NA	ADAMTS4	ADAM metallopeptidase with thrombospondin type 1 motif, 4 [Source:HGNC Symbol;Acc:HGNC:220]
ENSG00000196843	15.95	37.33	2.34	16.03	35.52	2.22	0.000234162	1.6454e-05	NA	ARID5A	AT rich interactive domain 5A (MRF1-like) [Source:HGNC Symbol;Acc:HGNC:17361]
ENSG00000254521	1	2.57	2.57	1	2.17	2.17	0.0141519	0.00762105	NA	SIGLEC12	sialic acid binding Ig-like lectin 12 (gene/pseudogene) [Source:HGNC Symbol;Acc:HGNC:15482]
ENSG00000013588	7.38	16.67	2.26	7.07	13.53	1.91	0.00187363	0.000254979	NA	GPRC5A	G protein-coupled receptor, class C, group 5, member A [Source:HGNC Symbol;Acc:HGNC:9836]
ENSG00000205362	1.5	7.23	4.82	1.14	6.62	5.83	0.00310051	0.00145643	NA	MT1A	metallothionein 1A [Source:HGNC Symbol;Acc:HGNC:7393]
ENSG00000071282	24.39	75.49	3.09	20.42	76.99	3.77	2.0975e-05	3.56212e-07	NA	LMCD1	LIM and cysteine-rich domains 1 [Source:HGNC Symbol;Acc:HGNC:6633]
ENSG00000197405	32.35	78.76	2.43	29.49	61.82	2.1	0.00254134	0.00035919	NA	C5AR1	complement component 5a receptor 1 [Source:HGNC Symbol;Acc:HGNC:1338]
ENSG00000137193	74.14	178.03	2.4	67.91	164.3	2.42	0.00438274	0.000904001	NA	PIM1	Pim-1 proto-oncogene, serine/threonine kinase [Source:HGNC Symbol;Acc:HGNC:8986]
ENSG00000169429	1.78	193.95	109.04	1.02	2.31	2.27	0.0401535	7.34678e-06	0.0361268	CXCL8	chemokine (C-X-C motif) ligand 8 [Source:HGNC Symbol;Acc:HGNC:6025]
ENSG00000121577	83.51	139.22	1.67	76.28	146.35	1.92	0.0232356	0.015305	NA	POPDC2	popeye domain containing 2 [Source:HGNC Symbol;Acc:HGNC:17648]
ENSG00000261888	3.57	7.41	2.08	3.17	6.61	2.08	0.000437324	0.00395334	NA	AC144831.1	NA
ENSG00000163739	14.48	146.87	10.14	13.73	22.93	1.67	0.0346283	0.00241382	NA	CXCL1	chemokine (C-X-C motif) ligand 1 (melanoma growth stimulating activity, alpha) [Source:HGNC Symbol;Acc:HGNC:4602]
ENSG00000103313	1.71	4.91	2.87	1.67	2.6	1.55	0.0171835	0.0142595	NA	MEFV	Mediterranean fever [Source:HGNC Symbol;Acc:HGNC:6998]
ENSG00000069399	20.85	47.41	2.27	20.95	36.36	1.74	0.00030149	3.19211e-05	NA	BCL3	B-cell CLL/lymphoma 3 [Source:HGNC Symbol;Acc:HGNC:998]
ENSG00000075426	96.43	147.57	1.53	94.09	148.93	1.58	0.000272416	0.00255871	NA	FOSL2	FOS-like antigen 2 [Source:HGNC Symbol;Acc:HGNC:3798]
ENSG00000136689	4.88	31.38	6.43	4.38	7.46	1.7	0.0324541	0.0034187	NA	IL1RN	interleukin 1 receptor antagonist [Source:HGNC Symbol;Acc:HGNC:6000]
ENSG00000073756	1.88	8.6	4.57	1.44	3.67	2.54	0.0159305	0.00162602	NA	PTGS2	prostaglandin-endoperoxide synthase 2 (prostaglandin G/H synthase and cyclooxygenase) [Source:HGNC Symbol;Acc:HGNC:9605]
ENSG00000133874	13.34	28.46	2.13	10.92	29.77	2.73	0.0232356	0.014495	NA	RNF122	ring finger protein 122 [Source:HGNC Symbol;Acc:HGNC:21147]
ENSG00000065911	24.13	39.7	1.65	25.17	40.78	1.62	0.0060311	0.00439288	NA	MTHFD2	methylenetetrahydrofolate dehydrogenase (NADP+ dependent) 2, methenyltetrahydrofolate cyclohydrolase [Source:HGNC Symbol;Acc:HGNC:7434]
ENSG00000142512	2.28	9.32	4.09	2.34	5.77	2.46	0.00300765	0.0010825	NA	SIGLEC10	sialic acid binding Ig-like lectin 10 [Source:HGNC Symbol;Acc:HGNC:15620]
ENSG00000162891	1.09	4.45	4.06	1	4.48	4.48	0.00683769	0.0046995	NA	IL20	interleukin 20 [Source:HGNC Symbol;Acc:HGNC:6002]
ENSG00000123685	4.7	9.28	1.97	4.85	9.09	1.87	0.00554994	0.0132997	NA	BATF3	basic leucine zipper transcription factor, ATF-like 3 [Source:HGNC Symbol;Acc:HGNC:28915]
ENSG00000159200	70.29	183.68	2.61	74.65	136.39	1.83	0.0110504	0.00316427	NA	RCAN1	regulator of calcineurin 1 [Source:HGNC Symbol;Acc:HGNC:3040]
ENSG00000105835	38.88	221.39	5.69	36.19	104.9	2.9	3.92926e-05	1.00319e-06	0.0102861	NAMPT	nicotinamide phosphoribosyltransferase [Source:HGNC Symbol;Acc:HGNC:30092]
ENSG00000274536	12.3	29.35	2.39	12.34	18.89	1.53	NA	0.0415043	0.0115867	RP6-159A1.4	NA
ENSG00000143226	38.79	103.31	2.66	33.92	103.12	3.04	0.000531665	5.0595e-05	NA	FCGR2A	Fc fragment of IgG, low affinity IIa, receptor (CD32) [Source:HGNC Symbol;Acc:HGNC:3616]
ENSG00000188766	1.47	3.1	2.12	1.27	3.01	2.36	0.0358425	0.0451223	NA	SPRED3	sprouty-related, EVH1 domain containing 3 [Source:HGNC Symbol;Acc:HGNC:31041]
ENSG00000117152	4.77	12.53	2.63	4.1	7.56	1.84	0.029406	0.0158434	NA	RGS4	regulator of G-protein signaling 4 [Source:HGNC Symbol;Acc:HGNC:10000]
ENSG00000137801	430.57	1040.48	2.42	336.58	1143.59	3.4	0.00686414	0.00165185	NA	THBS1	thrombospondin 1 [Source:HGNC Symbol;Acc:HGNC:11785]
ENSG00000159216	6.02	13.44	2.23	5.63	11.93	2.12	0.0141605	0.00395334	NA	RUNX1	runt-related transcription factor 1 [Source:HGNC Symbol;Acc:HGNC:10471]
ENSG00000125538	3.16	147.99	46.84	3.12	6.18	1.98	0.00566496	9.70808e-07	0.00167434	IL1B	interleukin 1, beta [Source:HGNC Symbol;Acc:HGNC:5992]
ENSG00000011422	12.45	52.01	4.18	12.78	25.29	1.98	0.000277491	1.70946e-05	0.03004	PLAUR	plasminogen activator, urokinase receptor [Source:HGNC Symbol;Acc:HGNC:9053]
ENSG00000171051	17.52	85.6	4.89	18.7	60.37	3.23	7.67466e-06	1.27075e-07	NA	FPR1	formyl peptide receptor 1 [Source:HGNC Symbol;Acc:HGNC:3826]
ENSG00000103569	4.06	31.91	7.86	2.11	6.49	3.07	0.0489295	0.00590335	NA	AQP9	aquaporin 9 [Source:HGNC Symbol;Acc:HGNC:643]
ENSG00000254647	12.16	34.86	2.87	11.69	19.08	1.63	0.0124474	0.00864253	NA	INS	insulin [Source:HGNC Symbol;Acc:HGNC:6081]
ENSG00000179300	1	2.56	2.56	1	2.96	2.96	0.00976879	0.0156623	NA	ZCCHC5	zinc finger, CCHC domain containing 5 [Source:HGNC Symbol;Acc:HGNC:22997]
ENSG00000008056	1.03	2.88	2.79	1	1.88	1.88	0.0157332	0.0190949	NA	SYN1	synapsin I [Source:HGNC Symbol;Acc:HGNC:11494]
ENSG00000187479	43.88	85.34	1.95	39.48	86.67	2.2	0.0156595	0.00570965	NA	C11orf96	chromosome 11 open reading frame 96 [Source:HGNC Symbol;Acc:HGNC:38675]
ENSG00000125845	3.78	11.17	2.95	3.78	7.96	2.11	0.00344548	0.00142378	NA	BMP2	bone morphogenetic protein 2 [Source:HGNC Symbol;Acc:HGNC:1069]
ENSG00000196449	11.9	19.62	1.65	12.35	19.22	1.56	0.000112025	0.00859155	NA	YRDC	yrdC N(6)-threonylcarbamoyltransferase domain containing [Source:HGNC Symbol;Acc:HGNC:28905]
ENSG00000126003	8.76	12.98	1.48	8.67	13.57	1.57	0.000788525	0.00902516	NA	PLAGL2	pleiomorphic adenoma gene-like 2 [Source:HGNC Symbol;Acc:HGNC:9047]
ENSG00000086544	24.09	42.91	1.78	22.51	35.58	1.58	0.00672436	0.00260678	NA	ITPKC	inositol-trisphosphate 3-kinase C [Source:HGNC Symbol;Acc:HGNC:14897]
ENSG00000135048	10.15	23.06	2.27	10.33	18.91	1.83	0.00358827	0.000617881	NA	TMEM2	transmembrane protein 2 [Source:HGNC Symbol;Acc:HGNC:11869]
ENSG00000155926	12.49	32.09	2.57	11.32	24.03	2.12	0.00142757	0.000130069	NA	SLA	Src-like-adaptor [Source:HGNC Symbol;Acc:HGNC:10902]
ENSG00000090382	109.03	294.67	2.7	95.98	163.67	1.71	0.0432612	0.0218631	NA	LYZ	lysozyme [Source:HGNC Symbol;Acc:HGNC:6740]
ENSG00000127507	1.7	5.94	3.5	1.67	3.08	1.85	0.00136043	0.000351792	0.0348498	ADGRE2	adhesion G protein-coupled receptor E2 [Source:HGNC Symbol;Acc:HGNC:3337]
ENSG00000108932	1.38	3.74	2.72	1.14	2.64	2.32	0.0301614	0.0270691	NA	SLC16A6	solute carrier family 16, member 6 [Source:HGNC Symbol;Acc:HGNC:10927]
ENSG00000130775	16.11	34.51	2.14	15.81	30.99	1.96	0.00249252	0.000374552	NA	THEMIS2	thymocyte selection associated family member 2 [Source:HGNC Symbol;Acc:HGNC:16839]
ENSG00000125810	49.35	75.86	1.54	48.83	76.18	1.56	0.022469	0.0244322	NA	CD93	CD93 molecule [Source:HGNC Symbol;Acc:HGNC:15855]
ENSG00000123610	9.91	43.97	4.44	7.11	17.45	2.46	0.0324541	0.00427682	NA	TNFAIP6	tumor necrosis factor, alpha-induced protein 6 [Source:HGNC Symbol;Acc:HGNC:11898]
ENSG00000157557	57.57	95.14	1.65	52.15	80.04	1.53	0.0110504	0.0087209	NA	ETS2	v-ets avian erythroblastosis virus E26 oncogene homolog 2 [Source:HGNC Symbol;Acc:HGNC:3489]
ENSG00000026103	16.72	24.11	1.44	14.83	23.76	1.6	0.0176209	0.0268135	NA	FAS	Fas cell surface death receptor [Source:HGNC Symbol;Acc:HGNC:11920]
ENSG00000144136	24.6	38.62	1.57	23.78	39.29	1.65	0.0255471	0.0202635	NA	SLC20A1	solute carrier family 20 (phosphate transporter), member 1 [Source:HGNC Symbol;Acc:HGNC:10946]
ENSG00000150510	9.41	18.1	1.92	8.38	17.57	2.1	0.0358953	0.0162957	NA	FAM124A	family with sequence similarity 124A [Source:HGNC Symbol;Acc:HGNC:26413]
ENSG00000148019	6.66	12.94	1.94	6.39	9.98	1.56	0.0475619	0.0234557	NA	CEP78	centrosomal protein 78kDa [Source:HGNC Symbol;Acc:HGNC:25740]
ENSG00000148344	3.08	11.01	3.58	3	5.02	1.67	0.017075	0.0112176	0.0412492	PTGES	prostaglandin E synthase [Source:HGNC Symbol;Acc:HGNC:9599]
ENSG00000140406	6.96	10.91	1.57	7.05	10.99	1.56	0.000123604	0.00545629	NA	MESDC1	mesoderm development candidate 1 [Source:HGNC Symbol;Acc:HGNC:13519]
ENSG00000131873	28.27	49.09	1.74	28.84	44.43	1.54	0.0014651	0.000904001	0.00336136	CHSY1	chondroitin sulfate synthase 1 [Source:HGNC Symbol;Acc:HGNC:17198]
ENSG00000109321	1	10.8	10.8	1	2.68	2.68	2.22242e-07	2.17162e-08	0.00228941	AREG	amphiregulin [Source:HGNC Symbol;Acc:HGNC:651]
ENSG00000018280	4.28	32.88	7.68	4.24	19.6	4.62	0.0002077	3.56212e-07	0.018336	SLC11A1	solute carrier family 11 (proton-coupled divalent metal ion transporter), member 1 [Source:HGNC Symbol;Acc:HGNC:10907]
ENSG00000109061	1	5.23	5.23	1	3.57	3.57	0.0048847	0.000266996	NA	MYH1	myosin, heavy chain 1, skeletal muscle, adult [Source:HGNC Symbol;Acc:HGNC:7567]
ENSG00000164674	2.64	5.07	1.92	2.53	4.19	1.66	0.008472	0.030773	NA	SYTL3	synaptotagmin-like 3 [Source:HGNC Symbol;Acc:HGNC:15587]
ENSG00000128383	3.25	15.85	4.87	3.08	5.92	1.93	0.0165034	0.00174856	NA	APOBEC3A	apolipoprotein B mRNA editing enzyme, catalytic polypeptide-like 3A [Source:HGNC Symbol;Acc:HGNC:17343]
ENSG00000273112	21.27	54.16	2.55	15.47	58.28	3.77	0.0079295	0.00526372	NA	RP11-25K21.6	NA
ENSG00000115226	8.71	14.65	1.68	8.39	14.47	1.72	0.000896452	0.0226486	NA	FNDC4	fibronectin type III domain containing 4 [Source:HGNC Symbol;Acc:HGNC:20239]
ENSG00000124731	2.92	19.32	6.62	3.18	8.67	2.73	0.00318087	5.93154e-05	NA	TREM1	triggering receptor expressed on myeloid cells 1 [Source:HGNC Symbol;Acc:HGNC:17760]
ENSG00000143333	11.6	70.94	6.12	8.21	15.59	1.9	0.0269851	0.00241466	NA	RGS16	regulator of G-protein signaling 16 [Source:HGNC Symbol;Acc:HGNC:9997]
ENSG00000109063	9.43	29.28	3.11	8.01	31.59	3.94	0.0151025	0.00476871	NA	MYH3	myosin, heavy chain 3, skeletal muscle, embryonic [Source:HGNC Symbol;Acc:HGNC:7573]
ENSG00000166741	193.67	412.95	2.13	176.86	411.97	2.33	0.00360726	0.000884972	NA	NNMT	nicotinamide N-methyltransferase [Source:HGNC Symbol;Acc:HGNC:7861]
ENSG00000034152	30.13	48.63	1.61	28.91	48	1.66	0.00025394	0.000601284	0.017038	MAP2K3	mitogen-activated protein kinase kinase 3 [Source:HGNC Symbol;Acc:HGNC:6843]
ENSG00000135604	4.02	7.99	1.99	3.82	6.9	1.81	0.00956024	0.0265064	NA	STX11	syntaxin 11 [Source:HGNC Symbol;Acc:HGNC:11429]
ENSG00000122641	6.54	22.87	3.5	5.22	26.72	5.12	0.00451761	0.000904001	NA	INHBA	inhibin, beta A [Source:HGNC Symbol;Acc:HGNC:6066]
ENSG00000112394	1	2.13	2.13	1	1.8	1.8	5.70207e-07	3.25651e-11	0.00559	SLC16A10	solute carrier family 16 (aromatic amino acid transporter), member 10 [Source:HGNC Symbol;Acc:HGNC:17027]
ENSG00000196396	46.21	71.51	1.55	42.92	69.69	1.62	0.00375574	0.00610517	NA	PTPN1	protein tyrosine phosphatase, non-receptor type 1 [Source:HGNC Symbol;Acc:HGNC:9642]
ENSG00000250899	3.65	6.2	1.7	3.52	6.06	1.72	0.0103862	0.0481929	NA	RP11-253E3.3	NA
ENSG00000186407	4.67	45.89	9.82	4.41	14.61	3.32	0.00142757	8.26661e-06	0.0149179	CD300E	CD300e molecule [Source:HGNC Symbol;Acc:HGNC:28874]
ENSG00000178860	6.54	13.93	2.13	5.78	9.88	1.71	0.0486488	0.0465155	NA	MSC	musculin [Source:HGNC Symbol;Acc:HGNC:7321]
ENSG00000115598	1	1.58	1.58	1	1.61	1.61	0.00264078	0.00799368	NA	IL1RL2	interleukin 1 receptor-like 2 [Source:HGNC Symbol;Acc:HGNC:5999]
ENSG00000091106	2.24	4.87	2.17	2.11	3.7	1.76	0.0232356	0.0299875	NA	NLRC4	NLR family, CARD domain containing 4 [Source:HGNC Symbol;Acc:HGNC:16412]
ENSG00000115165	3.34	9.43	2.82	3.27	7.51	2.3	0.00914816	0.00595027	0.0324972	CYTIP	cytohesin 1 interacting protein [Source:HGNC Symbol;Acc:HGNC:9506]
ENSG00000095739	23.37	44.26	1.89	24.14	49.91	2.07	0.0284522	0.0162957	NA	BAMBI	BMP and activin membrane-bound inhibitor [Source:HGNC Symbol;Acc:HGNC:30251]
ENSG00000099985	1.06	17.79	16.79	1	4.06	4.06	0.000143471	1.78113e-07	0.0209662	OSM	oncostatin M [Source:HGNC Symbol;Acc:HGNC:8506]
ENSG00000166401	4.62	8.42	1.82	4.71	8.16	1.73	0.0392513	0.0345688	NA	SERPINB8	serpin peptidase inhibitor, clade B (ovalbumin), member 8 [Source:HGNC Symbol;Acc:HGNC:8952]
ENSG00000131042	19.7	42.3	2.15	18.24	32.94	1.81	0.043157	0.0194066	NA	LILRB2	leukocyte immunoglobulin-like receptor, subfamily B (with TM and ITIM domains), member 2 [Source:HGNC Symbol;Acc:HGNC:6606]
ENSG00000186832	1	3.61	3.61	1	2.14	2.14	0.000901242	0.000208178	NA	KRT16	keratin 16, type I [Source:HGNC Symbol;Acc:HGNC:6423]
ENSG00000078081	1	2.7	2.7	1	1.84	1.84	0.0297487	0.0240336	NA	LAMP3	lysosomal-associated membrane protein 3 [Source:HGNC Symbol;Acc:HGNC:14582]
ENSG00000140379	4.93	47.74	9.68	4.66	8.41	1.8	0.00332439	7.34539e-05	0.000231254	BCL2A1	BCL2-related protein A1 [Source:HGNC Symbol;Acc:HGNC:991]
ENSG00000185022	20.4	46.69	2.29	20.35	45.01	2.21	0.000143073	9.19011e-06	NA	MAFF	v-maf avian musculoaponeurotic fibrosarcoma oncogene homolog F [Source:HGNC Symbol;Acc:HGNC:6780]
ENSG00000197905	9.66	16.46	1.7	9.92	17	1.71	0.00935617	0.0225206	NA	TEAD4	TEA domain family member 4 [Source:HGNC Symbol;Acc:HGNC:11717]
ENSG00000116717	47.83	107.46	2.25	44.26	99.11	2.24	0.00169146	0.000208178	NA	GADD45A	growth arrest and DNA-damage-inducible, alpha [Source:HGNC Symbol;Acc:HGNC:4095]
ENSG00000006327	112.35	189.48	1.69	110.18	194.69	1.77	0.0389151	0.0225739	NA	TNFRSF12A	tumor necrosis factor receptor superfamily, member 12A [Source:HGNC Symbol;Acc:HGNC:18152]
ENSG00000135919	161.54	356.17	2.2	137.38	340.91	2.48	0.0155864	0.00523739	NA	SERPINE2	serpin peptidase inhibitor, clade E (nexin, plasminogen activator inhibitor type 1), member 2 [Source:HGNC Symbol;Acc:HGNC:8951]
ENSG00000125148	32.69	151.55	4.64	28	124.79	4.46	0.000143073	7.7824e-06	NA	MT2A	metallothionein 2A [Source:HGNC Symbol;Acc:HGNC:7406]
ENSG00000140403	16.7	30.74	1.84	15.34	27.86	1.82	0.0224596	0.00918044	NA	DNAJA4	DnaJ (Hsp40) homolog, subfamily A, member 4 [Source:HGNC Symbol;Acc:HGNC:14885]
ENSG00000107968	27.38	63.34	2.31	27.69	60.57	2.19	7.39487e-10	2.53951e-10	0.00609369	MAP3K8	mitogen-activated protein kinase kinase kinase 8 [Source:HGNC Symbol;Acc:HGNC:6860]
ENSG00000124216	3.38	12.32	3.64	2.78	9.76	3.51	0.000123604	5.94768e-05	NA	SNAI1	snail family zinc finger 1 [Source:HGNC Symbol;Acc:HGNC:11128]
ENSG00000163661	28.74	113.91	3.96	34.96	100.1	2.86	0.00182736	0.000243835	NA	PTX3	pentraxin 3, long [Source:HGNC Symbol;Acc:HGNC:9692]
ENSG00000173846	10.58	20.82	1.97	10.11	18.58	1.84	0.001172	0.000617881	NA	PLK3	polo-like kinase 3 [Source:HGNC Symbol;Acc:HGNC:2154]
ENSG00000136286	2.92	8.18	2.8	2.41	4.91	2.04	0.0443467	0.030773	NA	MYO1G	myosin IG [Source:HGNC Symbol;Acc:HGNC:13880]
ENSG00000151014	2.72	6.63	2.44	2.69	6.08	2.26	0.00304236	0.00463913	NA	CCRN4L	CCR4 carbon catabolite repression 4-like (S. cerevisiae) [Source:HGNC Symbol;Acc:HGNC:14254]
ENSG00000103257	5.55	16.71	3.01	5.15	11.93	2.32	0.00176538	0.000267745	NA	SLC7A5	solute carrier family 7 (amino acid transporter light chain, L system), member 5 [Source:HGNC Symbol;Acc:HGNC:11063]
ENSG00000122862	220.8	654.12	2.96	214	444	2.07	0.000431999	3.49798e-05	NA	SRGN	serglycin [Source:HGNC Symbol;Acc:HGNC:9361]
ENSG00000166348	7.01	11.25	1.6	6.23	10.36	1.66	0.0439609	0.0325425	NA	USP54	ubiquitin specific peptidase 54 [Source:HGNC Symbol;Acc:HGNC:23513]
ENSG00000062716	101.13	167.52	1.66	98.59	175.49	1.78	0.0265656	0.0190949	NA	VMP1	vacuole membrane protein 1 [Source:HGNC Symbol;Acc:HGNC:29559]
ENSG00000176170	5.34	13.31	2.49	5.23	9.13	1.74	0.00332439	0.00152807	NA	SPHK1	sphingosine kinase 1 [Source:HGNC Symbol;Acc:HGNC:11240]
ENSG00000138166	45.41	112.95	2.49	43.74	93.5	2.14	0.00068879	7.29741e-05	NA	DUSP5	dual specificity phosphatase 5 [Source:HGNC Symbol;Acc:HGNC:3071]
ENSG00000081041	7.13	50.23	7.04	3.45	11.64	3.37	0.0422359	0.00516371	NA	CXCL2	chemokine (C-X-C motif) ligand 2 [Source:HGNC Symbol;Acc:HGNC:4603]
ENSG00000183696	11.27	23.4	2.08	8.46	20.8	2.46	0.0250902	0.0151867	NA	UPP1	uridine phosphorylase 1 [Source:HGNC Symbol;Acc:HGNC:12576]
ENSG00000172602	1.11	6.07	5.47	1.05	2.23	2.13	0.00411276	0.0021293	NA	RND1	Rho family GTPase 1 [Source:HGNC Symbol;Acc:HGNC:18314]
ENSG00000253276	8.74	32.8	3.75	8.39	15.74	1.88	0.00054989	5.04754e-05	0.00200505	CCDC71L	coiled-coil domain containing 71-like [Source:HGNC Symbol;Acc:HGNC:26685]
ENSG00000175592	6.44	27.15	4.22	6.29	24.79	3.94	5.02301e-06	2.86936e-07	NA	FOSL1	FOS-like antigen 1 [Source:HGNC Symbol;Acc:HGNC:13718]
ENSG00000134242	1.54	3.14	2.04	1.58	2.94	1.86	0.0195385	0.0387816	NA	PTPN22	protein tyrosine phosphatase, non-receptor type 22 (lymphoid) [Source:HGNC Symbol;Acc:HGNC:9652]
ENSG00000118194	3.56	11.15	3.13	3.73	8.77	2.35	0.00164246	0.000601284	NA	TNNT2	troponin T type 2 (cardiac) [Source:HGNC Symbol;Acc:HGNC:11949]
ENSG00000178726	22.03	58.93	2.68	22.55	53.59	2.38	7.67466e-06	1.72436e-07	NA	THBD	thrombomodulin [Source:HGNC Symbol;Acc:HGNC:11784]
ENSG00000163220	262.3	843.81	3.22	280.5	732.67	2.61	0.0471078	0.00912287	NA	S100A9	S100 calcium binding protein A9 [Source:HGNC Symbol;Acc:HGNC:10499]
ENSG00000107249	2.87	4.46	1.55	2.93	4.55	1.55	0.00835111	0.0268135	NA	GLIS3	GLIS family zinc finger 3 [Source:HGNC Symbol;Acc:HGNC:28510]
ENSG00000137331	55.78	167.82	3.01	47.75	107.71	2.26	0.00451761	0.000825092	NA	IER3	immediate early response 3 [Source:HGNC Symbol;Acc:HGNC:5392]
ENSG00000159399	2.15	6.46	3	1.62	5.6	3.46	0.0167288	0.00912287	NA	HK2	hexokinase 2 [Source:HGNC Symbol;Acc:HGNC:4923]
ENSG00000115963	123.97	228.64	1.84	129.86	219.57	1.69	0.00554994	0.00219883	NA	RND3	Rho family GTPase 3 [Source:HGNC Symbol;Acc:HGNC:671]
ENSG00000095794	13.23	25.04	1.89	12.8	25.16	1.97	0.000431999	0.000114601	0.0159181	CREM	cAMP responsive element modulator [Source:HGNC Symbol;Acc:HGNC:2352]
ENSG00000169508	19.54	45.99	2.35	19.11	43.06	2.25	0.00930431	0.00300084	NA	GPR183	G protein-coupled receptor 183 [Source:HGNC Symbol;Acc:HGNC:3128]
ENSG00000168389	1.89	5.04	2.67	1.56	5.04	3.24	0.022156	0.0187543	NA	MFSD2A	major facilitator superfamily domain containing 2A [Source:HGNC Symbol;Acc:HGNC:25897]
ENSG00000131737	5.01	20.59	4.11	5.28	19.11	3.62	0.0377478	0.00628765	NA	KRT34	keratin 34, type I [Source:HGNC Symbol;Acc:HGNC:6452]
ENSG00000163638	11.65	22.85	1.96	11.79	19.6	1.66	0.0167288	0.00627882	NA	ADAMTS9	ADAM metallopeptidase with thrombospondin type 1 motif, 9 [Source:HGNC Symbol;Acc:HGNC:13202]
ENSG00000134317	1	1.98	1.98	1	1.84	1.84	0.000107399	0.00104432	NA	GRHL1	grainyhead-like 1 (Drosophila) [Source:HGNC Symbol;Acc:HGNC:17923]
ENSG00000136244	9.04	86.18	9.54	5.81	21.75	3.74	0.00699349	0.000147713	NA	IL6	interleukin 6 [Source:HGNC Symbol;Acc:HGNC:6018]
ENSG00000173334	17.7	35.79	2.02	15.25	30.6	2.01	0.00690191	0.00186298	NA	TRIB1	tribbles pseudokinase 1 [Source:HGNC Symbol;Acc:HGNC:16891]
ENSG00000170909	3.64	9.43	2.59	3.77	5.94	1.57	0.0201064	0.0184832	NA	OSCAR	osteoclast associated, immunoglobulin-like receptor [Source:HGNC Symbol;Acc:HGNC:29960]
ENSG00000010818	3.95	6.26	1.58	3.95	6.11	1.55	0.0303517	0.032906	NA	HIVEP2	human immunodeficiency virus type I enhancer binding protein 2 [Source:HGNC Symbol;Acc:HGNC:4921]
ENSG00000143322	5.01	9.17	1.83	5.01	10.32	2.06	7.2068e-05	3.49798e-05	NA	ABL2	ABL proto-oncogene 2, non-receptor tyrosine kinase [Source:HGNC Symbol;Acc:HGNC:77]
ENSG00000057657	2.81	11.5	4.09	2.34	5.05	2.16	0.0420867	0.00620097	NA	PRDM1	PR domain containing 1, with ZNF domain [Source:HGNC Symbol;Acc:HGNC:9346]
ENSG00000106366	612.63	1645.62	2.69	441.88	1507.3	3.41	0.00456666	0.000887	NA	SERPINE1	serpin peptidase inhibitor, clade E (nexin, plasminogen activator inhibitor type 1), member 1 [Source:HGNC Symbol;Acc:HGNC:8583]
ENSG00000163162	30.86	54.91	1.78	29.31	46.89	1.6	0.0109367	0.00467676	NA	RNF149	ring finger protein 149 [Source:HGNC Symbol;Acc:HGNC:23137]
ENSG00000167772	7.24	27.44	3.79	7.09	27.86	3.93	0.000376926	5.0595e-05	NA	ANGPTL4	angiopoietin-like 4 [Source:HGNC Symbol;Acc:HGNC:16039]
ENSG00000188042	10.96	22.09	2.02	10.74	26.25	2.44	0.00515308	0.00152807	NA	ARL4C	ADP-ribosylation factor-like 4C [Source:HGNC Symbol;Acc:HGNC:698]
ENSG00000111859	9.34	21.6	2.31	9.51	17.2	1.81	0.00214127	0.000275289	NA	NEDD9	neural precursor cell expressed, developmentally down-regulated 9 [Source:HGNC Symbol;Acc:HGNC:7733]
ENSG00000067082	82.74	123.43	1.49	77.96	123.25	1.58	0.0153712	0.0230412	NA	KLF6	Kruppel-like factor 6 [Source:HGNC Symbol;Acc:HGNC:2235]
ENSG00000173110	5.17	14.58	2.82	5.21	11.66	2.24	0.00207689	0.000904001	NA	HSPA6	heat shock 70kDa protein 6 (HSP70B') [Source:HGNC Symbol;Acc:HGNC:5239]
ENSG00000166073	5.44	10.73	1.97	5.45	11.07	2.03	0.00248012	0.00172423	NA	GPR176	G protein-coupled receptor 176 [Source:HGNC Symbol;Acc:HGNC:32370]
ENSG00000113749	2.77	6.77	2.45	2.52	4.35	1.73	0.0141605	0.0087303	NA	HRH2	histamine receptor H2 [Source:HGNC Symbol;Acc:HGNC:5183]
ENSG00000059804	43.64	108.16	2.48	38.19	91.26	2.39	0.00872512	0.00216331	NA	SLC2A3	solute carrier family 2 (facilitated glucose transporter), member 3 [Source:HGNC Symbol;Acc:HGNC:11007]
ENSG00000108342	1	67.83	67.83	1	2.65	2.65	0.00690191	1.1419e-07	0.000475778	CSF3	colony stimulating factor 3 (granulocyte) [Source:HGNC Symbol;Acc:HGNC:2438]
ENSG00000172216	34.7	62.67	1.81	34.58	56.34	1.63	0.001172	0.000465917	NA	CEBPB	CCAAT/enhancer binding protein (C/EBP), beta [Source:HGNC Symbol;Acc:HGNC:1834]
ENSG00000181195	1.07	4.28	4.01	1.11	1.91	1.73	0.01007	0.00762105	NA	PENK	proenkephalin [Source:HGNC Symbol;Acc:HGNC:8831]
ENSG00000128342	2.75	46.95	17.08	2.54	5.65	2.22	0.00149998	3.22527e-06	0.000374395	LIF	leukemia inhibitory factor [Source:HGNC Symbol;Acc:HGNC:6596]
ENSG00000259827	5.01	15.46	3.08	4.65	15.09	3.24	0.00318087	0.00406994	NA	RP11-343H19.2	NA
ENSG00000104635	42.56	79.21	1.86	40.71	66.33	1.63	0.0273343	0.0144271	NA	SLC39A14	solute carrier family 39 (zinc transporter), member 14 [Source:HGNC Symbol;Acc:HGNC:20858]
ENSG00000178789	1.02	2.98	2.93	1	1.96	1.96	0.0108483	0.0134483	NA	CD300LB	CD300 molecule-like family member b [Source:HGNC Symbol;Acc:HGNC:30811]
ENSG00000166523	1.83	8.74	4.79	1.68	4.28	2.54	0.00223101	0.00090597	NA	CLEC4E	C-type lectin domain family 4, member E [Source:HGNC Symbol;Acc:HGNC:14555]
ENSG00000171049	1.73	15.84	9.17	1.47	4.86	3.3	0.00437017	0.000100518	NA	FPR2	formyl peptide receptor 2 [Source:HGNC Symbol;Acc:HGNC:3827]
ENSG00000164647	6.83	26.45	3.87	5.9	13.55	2.3	0.00517247	0.0020349	NA	STEAP1	six transmembrane epithelial antigen of the prostate 1 [Source:HGNC Symbol;Acc:HGNC:11378]
ENSG00000144655	20.37	60.52	2.97	18.73	59.02	3.15	7.67466e-06	1.27075e-07	NA	CSRNP1	cysteine-serine-rich nuclear protein 1 [Source:HGNC Symbol;Acc:HGNC:14300]
ENSG00000048162	17.76	27.16	1.53	17.34	26.54	1.53	0.000788525	0.0138465	NA	NOP16	NOP16 nucleolar protein [Source:HGNC Symbol;Acc:HGNC:26934]
ENSG00000168995	6.39	13.46	2.11	6.14	10.58	1.72	0.0284217	0.030745	NA	SIGLEC7	sialic acid binding Ig-like lectin 7 [Source:HGNC Symbol;Acc:HGNC:10876]
ENSG00000169385	6.68	23.94	3.59	6.93	13.3	1.92	0.00690191	0.00432953	NA	RNASE2	ribonuclease, RNase A family, 2 (liver, eosinophil-derived neurotoxin) [Source:HGNC Symbol;Acc:HGNC:10045]
ENSG00000205364	2.56	8.82	3.45	2.62	7.6	2.9	0.0270508	0.0241175	NA	MT1M	metallothionein 1M [Source:HGNC Symbol;Acc:HGNC:14296]
ENSG00000135094	1.07	8.78	8.22	1	4.4	4.4	0.0250902	0.00232641	NA	SDS	serine dehydratase [Source:HGNC Symbol;Acc:HGNC:10691]
ENSG00000147394	6.07	10.09	1.66	5.88	9.2	1.57	0.0407304	0.0459513	NA	ZNF185	zinc finger protein 185 (LIM domain) [Source:HGNC Symbol;Acc:HGNC:12976]
ENSG00000143110	19.3	35.4	1.83	17.21	38.8	2.25	0.0317875	0.016274	NA	C1orf162	chromosome 1 open reading frame 162 [Source:HGNC Symbol;Acc:HGNC:28344]
ENSG00000125414	2.16	7.4	3.42	2.13	5.62	2.64	0.00149909	0.00035919	NA	MYH2	myosin, heavy chain 2, skeletal muscle, adult [Source:HGNC Symbol;Acc:HGNC:7572]
ENSG00000253123	1	1.73	1.73	1	1.67	1.67	0.0060311	0.0278653	NA	RP11-527N22.1	NA
ENSG00000129450	5.62	14.05	2.5	6.31	11.03	1.75	0.0065003	0.00395334	NA	SIGLEC9	sialic acid binding Ig-like lectin 9 [Source:HGNC Symbol;Acc:HGNC:10878]
ENSG00000215861	4.69	11.1	2.37	4.6	13.53	2.94	0.016144	0.0268219	NA	WI2-1896O14.1	NA
ENSG00000197249	12.43	46.16	3.72	12.72	24.42	1.92	0.0237045	0.0021293	NA	SERPINA1	serpin peptidase inhibitor, clade A (alpha-1 antiproteinase, antitrypsin), member 1 [Source:HGNC Symbol;Acc:HGNC:8941]
ENSG00000175505	20.76	39.55	1.91	19.85	34.75	1.75	0.0205733	0.0117113	NA	CLCF1	cardiotrophin-like cytokine factor 1 [Source:HGNC Symbol;Acc:HGNC:17412]
ENSG00000118523	1399.46	2190.09	1.56	1384.94	2326.08	1.68	0.0232356	0.0236092	NA	CTGF	connective tissue growth factor [Source:HGNC Symbol;Acc:HGNC:2500]
ENSG00000064932	20.35	38.84	1.91	18.62	37.39	2.01	0.0301943	0.0135201	NA	SBNO2	strawberry notch homolog 2 (Drosophila) [Source:HGNC Symbol;Acc:HGNC:29158]
ENSG00000170525	17.63	45.39	2.57	19.01	31.18	1.64	0.00318087	0.000465917	0.0138967	PFKFB3	6-phosphofructo-2-kinase/fructose-2,6-biphosphatase 3 [Source:HGNC Symbol;Acc:HGNC:8874]
ENSG00000103044	1.96	5.64	2.88	1.9	5.33	2.8	8.38026e-05	5.29775e-05	NA	HAS3	hyaluronan synthase 3 [Source:HGNC Symbol;Acc:HGNC:4820]
ENSG00000168334	1	5.4	5.4	1	5.23	5.23	7.67466e-06	8.54692e-09	NA	XIRP1	xin actin binding repeat containing 1 [Source:HGNC Symbol;Acc:HGNC:14301]

## Sheet: TNLvsTEsLdownDEG
List of Down-Regulated DEGs in TEsL Relative to TNL (after TPM>/=1.5 Median Fold Filtering)
GeneID	TPM						q Value			GeneSymbol	Full Name
	TNL Mean	TEsL Mean	Mean Fold	TNL Median	TEsL Median	Median Fold	DESeq	edgeR	baySeq
ENSG00000212694	11.42	7.62	1.5	11.42	7.6	1.5	0.000292777	0.0213584	NA	LINC01089	long intergenic non-protein coding RNA 1089 [Source:HGNC Symbol;Acc:HGNC:27886]
ENSG00000168646	9.54	5.67	1.68	9.98	5.39	1.85	0.0201412	0.0276453	NA	AXIN2	axin 2 [Source:HGNC Symbol;Acc:HGNC:904]
ENSG00000165655	25.69	14.59	1.76	25.51	13.17	1.94	0.0126121	0.00927186	NA	ZNF503	zinc finger protein 503 [Source:HGNC Symbol;Acc:HGNC:23589]
ENSG00000077063	8.26	3.9	2.12	7.8	3.87	2.02	0.0148863	0.00926189	NA	CTTNBP2	cortactin binding protein 2 [Source:HGNC Symbol;Acc:HGNC:15679]
ENSG00000136546	5.74	2.58	2.23	5.84	2.67	2.19	0.0153445	0.00990807	NA	SCN7A	sodium channel, voltage gated, type VII alpha subunit [Source:HGNC Symbol;Acc:HGNC:10594]
ENSG00000183549	3.81	1.76	2.16	3.95	1.48	2.67	0.00223101	0.0118012	NA	ACSM5	acyl-CoA synthetase medium-chain family member 5 [Source:HGNC Symbol;Acc:HGNC:26060]
ENSG00000245848	8.08	4.2	1.92	7.3	4.17	1.75	0.00380469	0.0194066	NA	CEBPA	CCAAT/enhancer binding protein (C/EBP), alpha [Source:HGNC Symbol;Acc:HGNC:1833]
ENSG00000102271	6.66	3.13	2.12	5.72	3.2	1.78	0.000715179	0.00102209	NA	KLHL4	kelch-like family member 4 [Source:HGNC Symbol;Acc:HGNC:6355]
ENSG00000183801	20.9	9.93	2.1	20.45	8.05	2.54	0.0471078	0.030974	NA	OLFML1	olfactomedin-like 1 [Source:HGNC Symbol;Acc:HGNC:24473]
ENSG00000122420	5.14	1.7	3.02	4.22	1.68	2.51	0.000229066	0.000176379	NA	PTGFR	prostaglandin F receptor (FP) [Source:HGNC Symbol;Acc:HGNC:9600]
ENSG00000185070	1.64	1	1.64	1.57	1.03	1.52	0.00765028	0.0129478	NA	FLRT2	fibronectin leucine rich transmembrane protein 2 [Source:HGNC Symbol;Acc:HGNC:3761]
ENSG00000173320	1.82	1.11	1.64	1.85	1.08	1.71	0.000554574	0.0430222	NA	STOX2	storkhead box 2 [Source:HGNC Symbol;Acc:HGNC:25450]
ENSG00000169116	52.6	32.17	1.64	52.89	31.45	1.68	0.00114395	0.00196116	NA	PARM1	prostate androgen-regulated mucin-like protein 1 [Source:HGNC Symbol;Acc:HGNC:24536]
ENSG00000170323	98.29	48.45	2.03	103.89	47.29	2.2	0.0159305	0.00760883	NA	FABP4	fatty acid binding protein 4, adipocyte [Source:HGNC Symbol;Acc:HGNC:3559]
ENSG00000264727	30.88	17.19	1.8	30.28	16.29	1.86	0.000431999	0.000571461	NA	RP11-680C21.1	NA
ENSG00000175538	25.71	13.91	1.85	26.2	14.65	1.79	0.00946722	0.00467676	NA	KCNE3	potassium channel, voltage gated subfamily E regulatory beta subunit 3 [Source:HGNC Symbol;Acc:HGNC:6243]
ENSG00000162591	10.23	5.47	1.87	8.34	4.91	1.7	0.017537	0.00971871	NA	MEGF6	multiple EGF-like-domains 6 [Source:HGNC Symbol;Acc:HGNC:3232]
ENSG00000135218	18.88	8.66	2.18	16.57	8.63	1.92	0.0320401	0.0156623	NA	CD36	CD36 molecule (thrombospondin receptor) [Source:HGNC Symbol;Acc:HGNC:1663]
ENSG00000175906	50.97	34.04	1.5	51.7	31.55	1.64	0.00946722	0.0214627	NA	ARL4D	ADP-ribosylation factor-like 4D [Source:HGNC Symbol;Acc:HGNC:656]
ENSG00000134817	10.2	4.89	2.08	9.53	3.93	2.42	0.0232356	0.0214627	NA	APLNR	apelin receptor [Source:HGNC Symbol;Acc:HGNC:339]
ENSG00000123728	52.86	30.41	1.74	46.39	30.77	1.51	0.00908775	0.00476871	NA	RAP2C	RAP2C, member of RAS oncogene family [Source:HGNC Symbol;Acc:HGNC:21165]
ENSG00000274286	2.5	1	2.5	2.37	1	2.37	0.00515308	0.0111728	NA	ADRA2B	adrenoceptor alpha 2B [Source:HGNC Symbol;Acc:HGNC:282]
ENSG00000018625	3.2	1.47	2.18	2.79	1.51	1.84	0.00275092	0.00946551	NA	ATP1A2	ATPase, Na+/K+ transporting, alpha 2 polypeptide [Source:HGNC Symbol;Acc:HGNC:800]
ENSG00000272734	2.85	1.64	1.74	2.86	1.54	1.86	0.00303661	0.0465155	NA	ADIRF-AS1	ADIRF antisense RNA 1 [Source:HGNC Symbol;Acc:HGNC:45127]
ENSG00000109906	7.81	4.41	1.77	7.88	4.31	1.83	0.000350795	0.0119139	NA	ZBTB16	zinc finger and BTB domain containing 16 [Source:HGNC Symbol;Acc:HGNC:12930]
ENSG00000119938	67.49	34.71	1.94	63.63	34.25	1.86	0.00054989	0.000227142	NA	PPP1R3C	protein phosphatase 1, regulatory subunit 3C [Source:HGNC Symbol;Acc:HGNC:9293]
ENSG00000167074	22.51	11.67	1.93	22.06	10.24	2.16	0.00330781	0.00120146	NA	TEF	thyrotrophic embryonic factor [Source:HGNC Symbol;Acc:HGNC:11722]
ENSG00000180155	24.81	14	1.77	26.4	12.6	2.09	0.0469014	0.0261727	NA	LYNX1	Ly6/neurotoxin 1 [Source:HGNC Symbol;Acc:HGNC:29604]
ENSG00000049246	11.82	5.29	2.23	11.72	4.85	2.42	0.000434185	0.000142804	0.0484601	PER3	period circadian clock 3 [Source:HGNC Symbol;Acc:HGNC:8847]
ENSG00000196616	33.7	10.33	3.26	30.69	8.44	3.63	0.0232356	0.0115833	NA	ADH1B	alcohol dehydrogenase 1B (class I), beta polypeptide [Source:HGNC Symbol;Acc:HGNC:250]
ENSG00000169252	5.69	2.42	2.35	5.46	2.24	2.43	0.0178643	0.0236092	NA	ADRB2	adrenoceptor beta 2, surface [Source:HGNC Symbol;Acc:HGNC:286]
ENSG00000134323	1.48	1	1.48	1.57	1	1.57	0.00242261	0.0144978	NA	MYCN	v-myc avian myelocytomatosis viral oncogene neuroblastoma derived homolog [Source:HGNC Symbol;Acc:HGNC:7559]
ENSG00000225830	3.81	2.43	1.57	3.73	2.42	1.54	4.52005e-05	0.0088341	NA	ERCC6	excision repair cross-complementation group 6 [Source:HGNC Symbol;Acc:HGNC:3438]
ENSG00000162654	11.69	7.58	1.54	11.73	7.73	1.52	0.0439609	0.0487819	NA	GBP4	guanylate binding protein 4 [Source:HGNC Symbol;Acc:HGNC:20480]
ENSG00000197261	4.74	2.34	2.02	4.62	2.32	1.99	0.0128738	0.0374086	NA	C6orf141	chromosome 6 open reading frame 141 [Source:HGNC Symbol;Acc:HGNC:21351]
ENSG00000095713	2.89	1.04	2.79	2.25	1	2.25	0.014449	0.0221563	NA	CRTAC1	cartilage acidic protein 1 [Source:HGNC Symbol;Acc:HGNC:14882]
ENSG00000154258	6.8	3.52	1.93	7.34	3.04	2.41	0.00959526	0.00875981	NA	ABCA9	ATP-binding cassette, sub-family A (ABC1), member 9 [Source:HGNC Symbol;Acc:HGNC:39]
ENSG00000284505	8.67	4.09	2.12	9.13	4.17	2.19	0.0142916	0.0375533	NA	NA	NA
ENSG00000143850	7.63	4.14	1.84	7.21	4.06	1.78	0.00337254	0.00334629	NA	PLEKHA6	pleckstrin homology domain containing, family A member 6 [Source:HGNC Symbol;Acc:HGNC:17053]
ENSG00000174738	20.36	12.68	1.61	18.12	11.26	1.61	0.0359096	0.0281894	NA	NR1D2	nuclear receptor subfamily 1, group D, member 2 [Source:HGNC Symbol;Acc:HGNC:7963]
ENSG00000164128	19.52	11.47	1.7	20.02	11.29	1.77	0.0284039	0.0221563	NA	NPY1R	neuropeptide Y receptor Y1 [Source:HGNC Symbol;Acc:HGNC:7956]
ENSG00000101695	4.89	3.13	1.57	5.07	3.02	1.68	0.00207689	0.0469062	NA	RNF125	ring finger protein 125, E3 ubiquitin protein ligase [Source:HGNC Symbol;Acc:HGNC:21150]
ENSG00000177098	7.65	3.55	2.15	7.39	3.5	2.11	0.00355623	0.00455332	NA	SCN4B	sodium channel, voltage gated, type IV beta subunit [Source:HGNC Symbol;Acc:HGNC:10592]
ENSG00000073737	3.1	1.12	2.76	3.09	1.16	2.67	0.00724948	0.0118012	NA	DHRS9	dehydrogenase/reductase (SDR family) member 9 [Source:HGNC Symbol;Acc:HGNC:16888]
ENSG00000240990	6.15	3.67	1.68	6.04	3.24	1.86	0.00623123	0.0194066	NA	HOXA11-AS	HOXA11 antisense RNA [Source:HGNC Symbol;Acc:HGNC:24957]
ENSG00000148357	5.68	2.8	2.03	5.13	2.95	1.74	0.0322139	0.0171012	NA	HMCN2	hemicentin 2 [Source:HGNC Symbol;Acc:HGNC:21293]
ENSG00000138449	93.36	41.42	2.25	96.24	32.01	3.01	0.00551479	0.00170277	NA	SLC40A1	solute carrier family 40 (iron-regulated transporter), member 1 [Source:HGNC Symbol;Acc:HGNC:10909]
ENSG00000180447	177.86	100.92	1.76	180.5	90.84	1.99	0.00976879	0.00732017	NA	GAS1	growth arrest-specific 1 [Source:HGNC Symbol;Acc:HGNC:4165]
ENSG00000141449	7.9	3.43	2.3	7.52	3.88	1.94	0.0407478	0.0230488	NA	GREB1L	growth regulation by estrogen in breast cancer-like [Source:HGNC Symbol;Acc:HGNC:31042]
ENSG00000112773	20.06	13.51	1.49	19.65	12.54	1.57	0.0427192	0.0445505	NA	FAM46A	family with sequence similarity 46, member A [Source:HGNC Symbol;Acc:HGNC:18345]
ENSG00000173801	43.76	27.72	1.58	44.48	28.07	1.58	0.0114014	0.0128563	NA	JUP	junction plakoglobin [Source:HGNC Symbol;Acc:HGNC:6207]
ENSG00000283992	4.66	1.88	2.48	4.07	1.72	2.37	0.0169103	0.0485752	NA	NA	NA
ENSG00000118898	5.47	2.16	2.53	5.82	2.23	2.61	0.000272416	0.000332863	NA	PPL	periplakin [Source:HGNC Symbol;Acc:HGNC:9273]
ENSG00000105516	4.69	1.65	2.85	4.53	1.53	2.96	0.00132768	0.00283587	NA	DBP	D site of albumin promoter (albumin D-box) binding protein [Source:HGNC Symbol;Acc:HGNC:2697]
ENSG00000079102	5.55	3.29	1.69	5.38	3.08	1.74	0.000788525	0.00334568	NA	RUNX1T1	runt-related transcription factor 1; translocated to, 1 (cyclin D-related) [Source:HGNC Symbol;Acc:HGNC:1535]
ENSG00000099957	3.46	1.19	2.91	2.96	1.08	2.74	0.0189752	0.0217811	NA	P2RX6	purinergic receptor P2X, ligand gated ion channel, 6 [Source:HGNC Symbol;Acc:HGNC:8538]
ENSG00000064205	53.74	29.29	1.83	49.83	30.08	1.66	0.00976879	0.00467676	NA	WISP2	WNT1 inducible signaling pathway protein 2 [Source:HGNC Symbol;Acc:HGNC:12770]
ENSG00000164236	6.42	3.76	1.71	6.21	3.68	1.69	0.0250206	0.0229209	NA	ANKRD33B	ankyrin repeat domain 33B [Source:HGNC Symbol;Acc:HGNC:35240]
