# Supplementary material for: Labour classified by cervical dilatation & fetal membrane rupture demonstrates differential impact on RNA-seq data for human myometrium tissues
Source: PLoS One. 2021 Nov 19;16(11):e0260119. doi: 10.1371/journal.pone.0260119 (PMC8604334; doi:10.1371/journal.pone.0260119)
Supplement: S2 Dataset — (XLSX) [file pone.0260119.s002.xlsx]

## Sheet: TNLvsTL-ROM.upDEG
List of Up-Regulated DEGs in TL-ROM Relative to TNL (after TPM>/=1.5 Median Fold Filtering)
GeneID	TPM						q Value			GeneSymbol	Full Name
	TNL Mean	TL-ROM Mean	Mean Fold	TNL Median	TL-ROM Median	Median Fold	DESeq	edgeR	baySeq
ENSG00000113070	16.98	42.93	2.53	14.76	33.96	2.3	0.0475358	0.00244341	NA	HBEGF	heparin-binding EGF-like growth factor [Source:HGNC Symbol;Acc:HGNC:3059]
ENSG00000187116	8.48	32.42	3.82	7.97	17.78	2.23	NA	0.0113587	0.0155873	LILRA5	leukocyte immunoglobulin-like receptor, subfamily A (with TM domain), member 5 [Source:HGNC Symbol;Acc:HGNC:16309]
ENSG00000211675	5.34	202.17	37.89	3.41	7.71	2.26	NA	0.00207444	0.00745382	IGLC1	immunoglobulin lambda constant 1 (Mcg marker) [Source:HGNC Symbol;Acc:HGNC:5855]
ENSG00000132465	1.54	160.55	104.19	1.2	2.22	1.85	NA	0.000802246	0.000845662	JCHAIN	joining chain of multimeric IgA and IgM [Source:HGNC Symbol;Acc:HGNC:5713]
ENSG00000105835	38.88	161.22	4.15	36.19	60.18	1.66	NA	0.0141864	0.0425901	NAMPT	nicotinamide phosphoribosyltransferase [Source:HGNC Symbol;Acc:HGNC:30092]
ENSG00000211896	5.53	586.88	106.08	4.4	8.6	1.95	NA	0.00102946	0.00338105	IGHG1	immunoglobulin heavy constant gamma 1 (G1m marker) [Source:HGNC Symbol;Acc:HGNC:5525]
ENSG00000109321	1	9.29	9.29	1	2.68	2.68	0.000423963	1.70003e-05	0.0028337	AREG	amphiregulin [Source:HGNC Symbol;Acc:HGNC:651]
ENSG00000211895	3.42	238	69.64	3.16	7.27	2.31	NA	0.000981727	0.000122229	IGHA1	immunoglobulin heavy constant alpha 1 [Source:HGNC Symbol;Acc:HGNC:5478]
ENSG00000211893	2.04	840.3	411.09	1.66	3.73	2.25	NA	0.000263263	0.000188496	IGHG2	immunoglobulin heavy constant gamma 2 (G2m marker) [Source:HGNC Symbol;Acc:HGNC:5526]
ENSG00000117525	6.97	45.99	6.6	6.36	10.09	1.59	NA	0.00282637	0.0130811	F3	coagulation factor III (thromboplastin, tissue factor) [Source:HGNC Symbol;Acc:HGNC:3541]
ENSG00000254709	2.09	76.57	36.7	1.43	3.02	2.11	NA	0.00215114	0.00621898	IGLL5	immunoglobulin lambda-like polypeptide 5 [Source:HGNC Symbol;Acc:HGNC:38476]
ENSG00000211592	39.46	3744.14	94.87	35.49	63.98	1.8	NA	0.000835004	0.000996625	IGKC	immunoglobulin kappa constant [Source:HGNC Symbol;Acc:HGNC:5716]
ENSG00000128342	2.75	18.93	6.89	2.54	4.7	1.85	NA	0.0053471	0.00704037	LIF	leukemia inhibitory factor [Source:HGNC Symbol;Acc:HGNC:6596]
ENSG00000211899	1.54	204.02	132.68	1.69	2.88	1.71	NA	0.000629224	0.00124423	IGHM	immunoglobulin heavy constant mu [Source:HGNC Symbol;Acc:HGNC:5541]

## Sheet: TNLvsTL-ROM.downDEG
List of Down-Regulated DEGs in TL-ROM Relative to TNL (after TPM>/=1.5 Median Fold Filtering)
GeneID	TPM						q Value			GeneSymbol	Full Name
	TNL Mean	TL-ROM Mean	Mean Fold	TNL Median	TL-ROM Median	Median Fold	DESeq	edgeR	baySeq
ENSG00000122420	5.14	1.84	2.79	4.22	1.92	2.2	0.0475358	0.00512524	NA	PTGFR	prostaglandin F receptor (FP) [Source:HGNC Symbol;Acc:HGNC:9600]
ENSG00000180155	24.81	12.21	2.03	26.4	10.01	2.64	0.0484845	0.00262149	NA	LYNX1	Ly6/neurotoxin 1 [Source:HGNC Symbol;Acc:HGNC:29604]
ENSG00000049246	11.82	4.64	2.55	11.72	4.12	2.84	0.00383223	0.000263263	0.00468968	PER3	period circadian clock 3 [Source:HGNC Symbol;Acc:HGNC:8847]
ENSG00000284505	8.67	3.75	2.31	9.13	3.43	2.66	0.010648	0.0105912	NA	NA	NA
ENSG00000118898	5.47	1.85	2.95	5.82	1.87	3.12	4.20952e-05	4.29725e-05	0.0163836	PPL	periplakin [Source:HGNC Symbol;Acc:HGNC:9273]
ENSG00000105516	4.69	2.05	2.29	4.53	1.72	2.63	0.0475358	0.0223474	NA	DBP	D site of albumin promoter (albumin D-box) binding protein [Source:HGNC Symbol;Acc:HGNC:2697]

## Sheet: TNLvsTL+ROM.upDEG
List of Up-Regulated DEGs in TL+ROM Relative to TNL (after TPM>/=1.5 Median Fold Filtering)
GeneID	TPM						q Value			GeneSymbol	Full Name
	TNL Mean	TL+ROM Mean	Mean Fold	TNL Median	TL+ROM Median	Median Fold	DESeq	edgeR	baySeq
ENSG00000184730	5.63	19.88	3.53	5.32	10.61	2	0.00744817	0.00127989	NA	APOBR	apolipoprotein B receptor [Source:HGNC Symbol;Acc:HGNC:24087]
ENSG00000144824	15.2	25.68	1.69	13.8	21.11	1.53	0.0366763	0.0140729	NA	PHLDB2	pleckstrin homology-like domain, family B, member 2 [Source:HGNC Symbol;Acc:HGNC:29573]
ENSG00000196611	1	2.88	2.88	1	2.78	2.78	0.0349532	0.00231991	NA	MMP1	matrix metallopeptidase 1 [Source:HGNC Symbol;Acc:HGNC:7155]
ENSG00000139572	1.97	9.38	4.76	2.03	5.13	2.53	0.00484351	0.00136483	NA	GPR84	G protein-coupled receptor 84 [Source:HGNC Symbol;Acc:HGNC:4535]
ENSG00000163221	7.83	90.13	11.51	3.63	27.04	7.46	0.0233897	0.000942737	NA	S100A12	S100 calcium binding protein A12 [Source:HGNC Symbol;Acc:HGNC:10489]
ENSG00000160883	13.28	23.84	1.8	11.75	20.1	1.71	0.0241773	0.00948381	NA	HK3	hexokinase 3 (white cell) [Source:HGNC Symbol;Acc:HGNC:4925]
ENSG00000108691	75.26	479.02	6.36	72.03	442.45	6.14	3.51866e-05	8.03162e-07	NA	CCL2	chemokine (C-C motif) ligand 2 [Source:HGNC Symbol;Acc:HGNC:10618]
ENSG00000198805	23.48	87.46	3.72	23.49	69.63	2.96	0.00112891	6.53956e-05	NA	PNP	purine nucleoside phosphorylase [Source:HGNC Symbol;Acc:HGNC:7892]
ENSG00000154127	6.97	15.28	2.19	6.09	16.28	2.67	0.00171188	0.000165996	NA	UBASH3B	ubiquitin associated and SH3 domain containing B [Source:HGNC Symbol;Acc:HGNC:29884]
ENSG00000164761	2.66	15.47	5.81	2.59	8.73	3.38	0.000807481	9.89063e-05	NA	TNFRSF11B	tumor necrosis factor receptor superfamily, member 11b [Source:HGNC Symbol;Acc:HGNC:11909]
ENSG00000020577	60.33	93.64	1.55	56.66	98.38	1.74	0.0182546	0.0102479	NA	SAMD4A	sterile alpha motif domain containing 4A [Source:HGNC Symbol;Acc:HGNC:23023]
ENSG00000137462	11.53	32.92	2.86	9.31	27.58	2.96	0.00259652	0.000165996	NA	TLR2	toll-like receptor 2 [Source:HGNC Symbol;Acc:HGNC:11848]
ENSG00000117479	10.52	24.08	2.29	10.79	16.96	1.57	0.0123257	0.00221388	0.0133855	SLC19A2	solute carrier family 19 (thiamine transporter), member 2 [Source:HGNC Symbol;Acc:HGNC:10938]
ENSG00000166920	1	6.73	6.73	1	4.87	4.87	0.00125872	0.000249778	NA	C15orf48	chromosome 15 open reading frame 48 [Source:HGNC Symbol;Acc:HGNC:29898]
ENSG00000148926	5.22	14.77	2.83	5.76	11.66	2.03	0.0105567	0.0017043	NA	ADM	adrenomedullin [Source:HGNC Symbol;Acc:HGNC:259]
ENSG00000114737	14.33	23.87	1.67	13.67	21.71	1.59	0.0423012	0.0290309	NA	CISH	cytokine inducible SH2-containing protein [Source:HGNC Symbol;Acc:HGNC:1984]
ENSG00000100644	82.82	175.73	2.12	75.14	168.59	2.24	0.00484351	0.000599186	NA	HIF1A	hypoxia inducible factor 1, alpha subunit (basic helix-loop-helix transcription factor) [Source:HGNC Symbol;Acc:HGNC:4910]
ENSG00000198814	2.09	11.44	5.47	1.98	5.92	3	NA	4.41586e-05	0.00148331	GK	glycerol kinase [Source:HGNC Symbol;Acc:HGNC:4289]
ENSG00000187193	9.69	43.66	4.5	8.44	27.87	3.3	0.00125872	0.000196197	NA	MT1X	metallothionein 1X [Source:HGNC Symbol;Acc:HGNC:7405]
ENSG00000124766	13.95	24.02	1.72	13.57	21.87	1.61	0.0459265	0.0175356	NA	SOX4	SRY (sex determining region Y)-box 4 [Source:HGNC Symbol;Acc:HGNC:11200]
ENSG00000110660	4.59	7.89	1.72	4.1	6.48	1.58	0.0466138	0.0485569	NA	SLC35F2	solute carrier family 35, member F2 [Source:HGNC Symbol;Acc:HGNC:23615]
ENSG00000113070	16.98	111.31	6.55	14.76	117.63	7.97	3.3329e-06	2.57413e-08	0.00558721	HBEGF	heparin-binding EGF-like growth factor [Source:HGNC Symbol;Acc:HGNC:3059]
ENSG00000115919	1	2.06	2.06	1	1.98	1.98	0.00172091	0.000363723	NA	KYNU	kynureninase [Source:HGNC Symbol;Acc:HGNC:6469]
ENSG00000148841	10.33	20.87	2.02	9.93	21.21	2.14	0.00275995	0.000259458	NA	ITPRIP	inositol 1,4,5-trisphosphate receptor interacting protein [Source:HGNC Symbol;Acc:HGNC:29370]
ENSG00000187116	8.48	51.4	6.06	7.97	24.81	3.11	0.00125872	1.04196e-05	0.00130499	LILRA5	leukocyte immunoglobulin-like receptor, subfamily A (with TM domain), member 5 [Source:HGNC Symbol;Acc:HGNC:16309]
ENSG00000144802	25.01	50.47	2.02	22.93	40.02	1.74	0.0364974	0.0107896	NA	NFKBIZ	nuclear factor of kappa light polypeptide gene enhancer in B-cells inhibitor, zeta [Source:HGNC Symbol;Acc:HGNC:29805]
ENSG00000060558	9.6	17.41	1.81	9.71	16.26	1.67	0.00850409	0.00658818	NA	GNA15	guanine nucleotide binding protein (G protein), alpha 15 (Gq class) [Source:HGNC Symbol;Acc:HGNC:4383]
ENSG00000171236	1.83	24.26	13.25	1.82	7.85	4.31	NA	6.45266e-06	0.00334771	LRG1	leucine-rich alpha-2-glycoprotein 1 [Source:HGNC Symbol;Acc:HGNC:29480]
ENSG00000171617	3.21	6.19	1.93	3.29	6	1.82	0.0209613	0.0103067	NA	ENC1	ectodermal-neural cortex 1 (with BTB domain) [Source:HGNC Symbol;Acc:HGNC:3345]
ENSG00000163563	29.32	74.29	2.53	28.63	52.46	1.83	0.0350052	0.0106815	NA	MNDA	myeloid cell nuclear differentiation antigen [Source:HGNC Symbol;Acc:HGNC:7183]
ENSG00000148154	18.51	42.54	2.3	18.41	40.06	2.18	0.00158192	9.86497e-05	NA	UGCG	UDP-glucose ceramide glucosyltransferase [Source:HGNC Symbol;Acc:HGNC:12524]
ENSG00000164741	13.27	19.37	1.46	13.56	20.47	1.51	0.0221878	0.0202011	NA	DLC1	DLC1 Rho GTPase activating protein [Source:HGNC Symbol;Acc:HGNC:2897]
ENSG00000104415	56.13	165.43	2.95	55.68	103.16	1.85	0.00161838	9.35127e-05	0.0185877	WISP1	WNT1 inducible signaling pathway protein 1 [Source:HGNC Symbol;Acc:HGNC:12769]
ENSG00000087074	89.79	140.91	1.57	83.92	139.81	1.67	0.0304054	0.0166328	NA	PPP1R15A	protein phosphatase 1, regulatory subunit 15A [Source:HGNC Symbol;Acc:HGNC:14375]
ENSG00000136997	27.03	58.71	2.17	23.45	56.93	2.43	0.00447267	0.000502878	NA	MYC	v-myc avian myelocytomatosis viral oncogene homolog [Source:HGNC Symbol;Acc:HGNC:7553]
ENSG00000077150	27.35	55.75	2.04	27.31	49.03	1.8	0.00615854	0.000771437	0.0234771	NFKB2	nuclear factor of kappa light polypeptide gene enhancer in B-cells 2 (p49/p100) [Source:HGNC Symbol;Acc:HGNC:7795]
ENSG00000182541	19.73	34.9	1.77	18.87	31.98	1.69	0.0131392	0.00281251	NA	LIMK2	LIM domain kinase 2 [Source:HGNC Symbol;Acc:HGNC:6614]
ENSG00000118985	24.27	66.23	2.73	22.98	51.11	2.22	0.0011222	5.05076e-05	0.0364545	ELL2	elongation factor, RNA polymerase II, 2 [Source:HGNC Symbol;Acc:HGNC:17064]
ENSG00000120937	1	7.23	7.23	1	5.86	5.86	0.0011222	0.000193066	NA	NPPB	natriuretic peptide B [Source:HGNC Symbol;Acc:HGNC:7940]
ENSG00000198355	28.32	51.87	1.83	27.27	45.6	1.67	0.027394	0.00809929	NA	PIM3	Pim-3 proto-oncogene, serine/threonine kinase [Source:HGNC Symbol;Acc:HGNC:19310]
ENSG00000119508	3.03	10.78	3.56	2.83	5.57	1.97	0.00111492	8.13038e-05	0.0321183	NR4A3	nuclear receptor subfamily 4, group A, member 3 [Source:HGNC Symbol;Acc:HGNC:7982]
ENSG00000102445	14.93	26.07	1.75	13.14	24.55	1.87	0.0142697	0.00361197	NA	KIAA0226L	KIAA0226-like [Source:HGNC Symbol;Acc:HGNC:20420]
ENSG00000158859	7.91	52.12	6.59	7.06	41.9	5.93	2.13378e-05	4.44643e-07	0.0182433	ADAMTS4	ADAM metallopeptidase with thrombospondin type 1 motif, 4 [Source:HGNC Symbol;Acc:HGNC:220]
ENSG00000161921	26.64	54.9	2.06	26.24	46.97	1.79	0.0240747	0.00558081	NA	CXCL16	chemokine (C-X-C motif) ligand 16 [Source:HGNC Symbol;Acc:HGNC:16642]
ENSG00000103642	11.01	16.33	1.48	10.29	17.16	1.67	0.00922645	0.0202987	NA	LACTB	lactamase, beta [Source:HGNC Symbol;Acc:HGNC:16468]
ENSG00000038427	49.9	89.61	1.8	51.64	80.75	1.56	0.0109152	0.00256245	NA	VCAN	versican [Source:HGNC Symbol;Acc:HGNC:2464]
ENSG00000196843	15.95	47.33	2.97	16.03	37.6	2.35	0.000670205	1.96683e-05	0.0157682	ARID5A	AT rich interactive domain 5A (MRF1-like) [Source:HGNC Symbol;Acc:HGNC:17361]
ENSG00000254521	1	1.92	1.92	1	1.81	1.81	0.0322851	0.0165059	NA	SIGLEC12	sialic acid binding Ig-like lectin 12 (gene/pseudogene) [Source:HGNC Symbol;Acc:HGNC:15482]
ENSG00000108688	1	9.51	9.51	1	4.09	4.09	0.00868432	5.1845e-05	NA	CCL7	chemokine (C-C motif) ligand 7 [Source:HGNC Symbol;Acc:HGNC:10634]
ENSG00000070404	104.44	163.23	1.56	96.47	164.79	1.71	0.0142697	0.00921506	NA	FSTL3	follistatin-like 3 (secreted glycoprotein) [Source:HGNC Symbol;Acc:HGNC:3973]
ENSG00000013588	7.38	27.17	3.68	7.07	18.32	2.59	0.000772589	2.8107e-05	0.0458309	GPRC5A	G protein-coupled receptor, class C, group 5, member A [Source:HGNC Symbol;Acc:HGNC:9836]
ENSG00000160013	3.33	7.64	2.29	3.2	7.59	2.37	0.00255191	0.00217643	NA	PTGIR	prostaglandin I2 (prostacyclin) receptor (IP) [Source:HGNC Symbol;Acc:HGNC:9602]
ENSG00000205362	1.5	35.76	23.83	1.14	8.91	7.84	NA	7.02007e-06	0.0242768	MT1A	metallothionein 1A [Source:HGNC Symbol;Acc:HGNC:7393]
ENSG00000071282	24.39	115.12	4.72	20.42	95.88	4.7	2.13378e-05	2.00969e-07	NA	LMCD1	LIM and cysteine-rich domains 1 [Source:HGNC Symbol;Acc:HGNC:6633]
ENSG00000197405	32.35	90.34	2.79	29.49	77.66	2.63	0.00125872	6.58301e-05	NA	C5AR1	complement component 5a receptor 1 [Source:HGNC Symbol;Acc:HGNC:1338]
ENSG00000137507	58.37	85.43	1.46	55.97	86.08	1.54	0.00982194	0.0124617	NA	LRRC32	leucine rich repeat containing 32 [Source:HGNC Symbol;Acc:HGNC:4161]
ENSG00000186074	1.95	7.32	3.75	1.99	4.26	2.14	0.00742235	0.0024564	NA	CD300LF	CD300 molecule-like family member f [Source:HGNC Symbol;Acc:HGNC:29883]
ENSG00000107372	53.34	86.9	1.63	53.31	81.51	1.53	0.0180546	0.0077804	0.0161291	ZFAND5	zinc finger, AN1-type domain 5 [Source:HGNC Symbol;Acc:HGNC:13008]
ENSG00000140678	7.4	42.46	5.74	6.64	14.21	2.14	NA	0.000476528	0.00317205	ITGAX	integrin, alpha X (complement component 3 receptor 4 subunit) [Source:HGNC Symbol;Acc:HGNC:6152]
ENSG00000087903	8.06	13.83	1.72	8.85	13.99	1.58	0.02738	0.00982778	NA	RFX2	regulatory factor X, 2 (influences HLA class II expression) [Source:HGNC Symbol;Acc:HGNC:9983]
ENSG00000137193	74.14	202.28	2.73	67.91	223.66	3.29	0.000349791	1.06063e-05	NA	PIM1	Pim-1 proto-oncogene, serine/threonine kinase [Source:HGNC Symbol;Acc:HGNC:8986]
ENSG00000258227	1.46	8.03	5.51	1.23	7.85	6.4	0.0109478	0.000530647	NA	CLEC5A	C-type lectin domain family 5, member A [Source:HGNC Symbol;Acc:HGNC:2054]
ENSG00000197208	2.12	4.07	1.91	2.08	4.02	1.93	0.0208918	0.0322382	NA	SLC22A4	solute carrier family 22 (organic cation/zwitterion transporter), member 4 [Source:HGNC Symbol;Acc:HGNC:10968]
ENSG00000167703	6.16	10.65	1.73	5.41	9.46	1.75	0.0490579	0.0221689	NA	SLC43A2	solute carrier family 43 (amino acid system L transporter), member 2 [Source:HGNC Symbol;Acc:HGNC:23087]
ENSG00000151651	2.86	15.57	5.44	2.58	4.92	1.91	0.0139969	0.000648887	NA	ADAM8	ADAM metallopeptidase domain 8 [Source:HGNC Symbol;Acc:HGNC:215]
ENSG00000068366	20.59	40.88	1.99	19.28	29.09	1.51	0.029611	0.00787839	NA	ACSL4	acyl-CoA synthetase long-chain family member 4 [Source:HGNC Symbol;Acc:HGNC:3571]
ENSG00000156127	4.17	9.14	2.19	3.39	6.39	1.89	0.0362103	0.0349098	NA	BATF	basic leucine zipper transcription factor, ATF-like [Source:HGNC Symbol;Acc:HGNC:958]
ENSG00000169429	1.78	141.39	79.49	1.02	101.23	99.54	0.00484351	2.79136e-07	0.0118035	CXCL8	chemokine (C-X-C motif) ligand 8 [Source:HGNC Symbol;Acc:HGNC:6025]
ENSG00000261888	3.57	8.01	2.25	3.17	6.3	1.98	0.0107967	0.00644129	NA	AC144831.1	NA
ENSG00000188404	13.57	65.36	4.82	12.78	29.82	2.33	0.0267415	0.00164779	NA	SELL	selectin L [Source:HGNC Symbol;Acc:HGNC:10720]
ENSG00000168404	16.91	33.41	1.98	16.63	25.39	1.53	0.0163006	0.00376005	0.0329806	MLKL	mixed lineage kinase domain-like [Source:HGNC Symbol;Acc:HGNC:26617]
ENSG00000100906	108.28	222.13	2.05	112.56	221.56	1.97	0.0124423	0.00249012	0.0238729	NFKBIA	nuclear factor of kappa light polypeptide gene enhancer in B-cells inhibitor, alpha [Source:HGNC Symbol;Acc:HGNC:7797]
ENSG00000188522	3.45	7.31	2.12	3.17	6.5	2.05	0.0142365	0.00576206	NA	FAM83G	family with sequence similarity 83, member G [Source:HGNC Symbol;Acc:HGNC:32554]
ENSG00000138771	3.1	10.06	3.25	3.2	6.86	2.14	0.00810422	0.00112892	NA	SHROOM3	shroom family member 3 [Source:HGNC Symbol;Acc:HGNC:30422]
ENSG00000163739	14.48	125.74	8.68	13.73	104.08	7.58	0.0225336	0.000993965	NA	CXCL1	chemokine (C-X-C motif) ligand 1 (melanoma growth stimulating activity, alpha) [Source:HGNC Symbol;Acc:HGNC:4602]
ENSG00000196954	52.15	102.74	1.97	52.04	82.11	1.58	0.0156819	0.00287182	NA	CASP4	caspase 4, apoptosis-related cysteine peptidase [Source:HGNC Symbol;Acc:HGNC:1505]
ENSG00000103313	1.71	8.46	4.94	1.67	4.69	2.81	0.0011222	0.000152738	NA	MEFV	Mediterranean fever [Source:HGNC Symbol;Acc:HGNC:6998]
ENSG00000069399	20.85	52.43	2.52	20.95	44	2.1	0.000218102	5.1558e-06	0.0403635	BCL3	B-cell CLL/lymphoma 3 [Source:HGNC Symbol;Acc:HGNC:998]
ENSG00000135821	119.05	205.24	1.72	123.94	200.36	1.62	0.0120975	0.00367617	NA	GLUL	glutamate-ammonia ligase [Source:HGNC Symbol;Acc:HGNC:4341]
ENSG00000115604	1.52	4.56	3	1.58	2.62	1.66	0.0176539	0.00809929	NA	IL18R1	interleukin 18 receptor 1 [Source:HGNC Symbol;Acc:HGNC:5988]
ENSG00000075426	96.43	152.66	1.58	94.09	155.23	1.65	0.0103263	0.00533511	NA	FOSL2	FOS-like antigen 2 [Source:HGNC Symbol;Acc:HGNC:3798]
ENSG00000172183	2.46	8.21	3.33	2.61	4.18	1.6	0.0271163	0.013092	NA	ISG20	interferon stimulated exonuclease gene 20kDa [Source:HGNC Symbol;Acc:HGNC:6130]
ENSG00000136689	4.88	42.08	8.62	4.38	21.03	4.8	0.00352132	4.2124e-05	NA	IL1RN	interleukin 1 receptor antagonist [Source:HGNC Symbol;Acc:HGNC:6000]
ENSG00000133874	13.34	27.63	2.07	10.92	27.67	2.53	0.0492644	0.0254689	NA	RNF122	ring finger protein 122 [Source:HGNC Symbol;Acc:HGNC:21147]
ENSG00000158050	1.78	6.27	3.52	1.32	4.37	3.32	0.0325291	0.0193056	NA	DUSP2	dual specificity phosphatase 2 [Source:HGNC Symbol;Acc:HGNC:3068]
ENSG00000065911	24.13	44.59	1.85	25.17	41.14	1.63	0.00868432	0.00138127	NA	MTHFD2	methylenetetrahydrofolate dehydrogenase (NADP+ dependent) 2, methenyltetrahydrofolate cyclohydrolase [Source:HGNC Symbol;Acc:HGNC:7434]
ENSG00000272414	43.83	75.03	1.71	43.27	70.96	1.64	0.0153827	0.00501971	NA	FAM47E-STBD1	FAM47E-STBD1 readthrough [Source:HGNC Symbol;Acc:HGNC:44667]
ENSG00000142512	2.28	6.43	2.82	2.34	5.77	2.46	0.0172345	0.00827239	NA	SIGLEC10	sialic acid binding Ig-like lectin 10 [Source:HGNC Symbol;Acc:HGNC:15620]
ENSG00000162891	1.09	4.77	4.36	1	4.39	4.39	0.00135302	0.000443619	NA	IL20	interleukin 20 [Source:HGNC Symbol;Acc:HGNC:6002]
ENSG00000181026	12.07	18.22	1.51	12.25	18.56	1.52	0.0418831	0.0360818	NA	AEN	apoptosis enhancing nuclease [Source:HGNC Symbol;Acc:HGNC:25722]
ENSG00000177426	11.37	19.56	1.72	10.2	19	1.86	0.0385906	0.0132207	NA	TGIF1	TGFB-induced factor homeobox 1 [Source:HGNC Symbol;Acc:HGNC:11776]
ENSG00000151967	32.74	63.45	1.94	32.62	66.02	2.02	0.00484351	0.000647978	0.0127618	SCHIP1	schwannomin interacting protein 1 [Source:HGNC Symbol;Acc:HGNC:15678]
ENSG00000123685	4.7	9.26	1.97	4.85	9.56	1.97	0.00244066	0.00370807	NA	BATF3	basic leucine zipper transcription factor, ATF-like 3 [Source:HGNC Symbol;Acc:HGNC:28915]
ENSG00000105639	4.58	12.06	2.63	3.64	10.38	2.85	0.0131392	0.00285335	NA	JAK3	Janus kinase 3 [Source:HGNC Symbol;Acc:HGNC:6193]
ENSG00000159200	70.29	176.16	2.51	74.65	136.39	1.83	0.0163006	0.00314275	NA	RCAN1	regulator of calcineurin 1 [Source:HGNC Symbol;Acc:HGNC:3040]
ENSG00000105835	38.88	299.11	7.69	36.19	217.58	6.01	0.000231038	3.54997e-07	0.00218054	NAMPT	nicotinamide phosphoribosyltransferase [Source:HGNC Symbol;Acc:HGNC:30092]
ENSG00000007908	1	10.28	10.28	1	3.93	3.93	0.00210211	1.34483e-06	0.00824127	SELE	selectin E [Source:HGNC Symbol;Acc:HGNC:10718]
ENSG00000274536	12.3	40.48	3.29	12.34	25.94	2.1	0.00429979	0.000550679	0.00114936	RP6-159A1.4	NA
ENSG00000143226	38.79	108.63	2.8	33.92	104.69	3.09	0.000692141	2.55788e-05	NA	FCGR2A	Fc fragment of IgG, low affinity IIa, receptor (CD32) [Source:HGNC Symbol;Acc:HGNC:3616]
ENSG00000143179	8.21	15.02	1.83	8.25	13.17	1.6	0.0408859	0.0147382	NA	UCK2	uridine-cytidine kinase 2 [Source:HGNC Symbol;Acc:HGNC:12562]
ENSG00000204577	10.41	30.21	2.9	9.97	21.53	2.16	0.00474811	0.000504756	NA	LILRB3	leukocyte immunoglobulin-like receptor, subfamily B (with TM and ITIM domains), member 3 [Source:HGNC Symbol;Acc:HGNC:6607]
ENSG00000188766	1.47	2.91	1.99	1.27	3.01	2.36	0.0253759	0.0295662	NA	SPRED3	sprouty-related, EVH1 domain containing 3 [Source:HGNC Symbol;Acc:HGNC:31041]
ENSG00000135047	292.7	567.6	1.94	294.61	464.33	1.58	0.0276792	0.00797537	0.0250816	CTSL	cathepsin L [Source:HGNC Symbol;Acc:HGNC:2537]
ENSG00000216490	175.51	406.91	2.32	158.25	318.63	2.01	0.0195716	0.0040049	NA	IFI30	interferon, gamma-inducible protein 30 [Source:HGNC Symbol;Acc:HGNC:5398]
ENSG00000188215	18.59	27.71	1.49	17.44	26.76	1.53	0.00554137	0.00576206	NA	DCUN1D3	DCN1, defective in cullin neddylation 1, domain containing 3 [Source:HGNC Symbol;Acc:HGNC:28734]
ENSG00000105825	1.82	7.15	3.92	1.92	4.71	2.45	0.00987953	0.0035091	NA	TFPI2	tissue factor pathway inhibitor 2 [Source:HGNC Symbol;Acc:HGNC:11761]
ENSG00000137801	430.57	1424.47	3.31	336.58	1285.1	3.82	0.00309502	0.000291897	NA	THBS1	thrombospondin 1 [Source:HGNC Symbol;Acc:HGNC:11785]
ENSG00000159216	6.02	15.88	2.64	5.63	16.43	2.92	0.000589296	1.47826e-05	NA	RUNX1	runt-related transcription factor 1 [Source:HGNC Symbol;Acc:HGNC:10471]
ENSG00000125538	3.16	97.74	30.94	3.12	63.38	20.29	0.000231038	5.43636e-08	0.00088305	IL1B	interleukin 1, beta [Source:HGNC Symbol;Acc:HGNC:5992]
ENSG00000187678	8.63	13.85	1.6	8.26	13.82	1.67	0.00199667	0.00192925	NA	SPRY4	sprouty homolog 4 (Drosophila) [Source:HGNC Symbol;Acc:HGNC:15533]
ENSG00000168811	1	3.09	3.09	1	2.44	2.44	0.016304	0.0074849	NA	IL12A	interleukin 12A [Source:HGNC Symbol;Acc:HGNC:5969]
ENSG00000185947	7.55	12.31	1.63	7.25	11.84	1.63	0.0431589	0.0372333	NA	ZNF267	zinc finger protein 267 [Source:HGNC Symbol;Acc:HGNC:13060]
ENSG00000011422	12.45	52.26	4.2	12.78	45.9	3.59	6.86112e-05	8.94811e-07	0.0114784	PLAUR	plasminogen activator, urokinase receptor [Source:HGNC Symbol;Acc:HGNC:9053]
ENSG00000171051	17.52	123.97	7.08	18.7	82.86	4.43	0.000197531	2.46213e-07	0.0308375	FPR1	formyl peptide receptor 1 [Source:HGNC Symbol;Acc:HGNC:3826]
ENSG00000111912	9.38	18.57	1.98	9.36	16.41	1.75	0.00933581	0.00146771	NA	NCOA7	nuclear receptor coactivator 7 [Source:HGNC Symbol;Acc:HGNC:21081]
ENSG00000103569	4.06	56.31	13.87	2.11	18.07	8.55	0.010948	0.000149838	NA	AQP9	aquaporin 9 [Source:HGNC Symbol;Acc:HGNC:643]
ENSG00000118804	43.95	75.55	1.72	43.87	70.67	1.61	0.0147947	0.0047993	NA	FAM47E-STBD1	FAM47E-STBD1 readthrough [Source:HGNC Symbol;Acc:HGNC:44667]
ENSG00000179300	1	2.77	2.77	1	3.14	3.14	0.000589296	0.000729885	NA	ZCCHC5	zinc finger, CCHC domain containing 5 [Source:HGNC Symbol;Acc:HGNC:22997]
ENSG00000119686	3.92	7	1.78	3.64	6.93	1.91	0.00924795	0.0103349	NA	FLVCR2	feline leukemia virus subgroup C cellular receptor family, member 2 [Source:HGNC Symbol;Acc:HGNC:20105]
ENSG00000008056	1.03	4.23	4.1	1	2.58	2.58	0.00125872	0.00031043	0.0343149	SYN1	synapsin I [Source:HGNC Symbol;Acc:HGNC:11494]
ENSG00000132510	10.25	24.16	2.36	10.13	18.3	1.81	0.0144351	0.00229466	NA	KDM6B	lysine (K)-specific demethylase 6B [Source:HGNC Symbol;Acc:HGNC:29012]
ENSG00000117143	95.7	251.79	2.63	102.4	185.61	1.81	0.00607381	0.000647978	NA	UAP1	UDP-N-acetylglucosamine pyrophosphorylase 1 [Source:HGNC Symbol;Acc:HGNC:12457]
ENSG00000154447	8.68	12.7	1.46	8.49	13.38	1.58	0.0304054	0.0327333	NA	SH3RF1	SH3 domain containing ring finger 1 [Source:HGNC Symbol;Acc:HGNC:17650]
ENSG00000187479	43.88	123.89	2.82	39.48	99.51	2.52	0.00525761	0.000501053	NA	C11orf96	chromosome 11 open reading frame 96 [Source:HGNC Symbol;Acc:HGNC:38675]
ENSG00000283154	22.12	43.92	1.99	22.63	46.07	2.04	0.00457422	0.000501053	0.0140478	NA	NA
ENSG00000125845	3.78	10.77	2.85	3.78	7.1	1.88	0.00442257	0.00105636	NA	BMP2	bone morphogenetic protein 2 [Source:HGNC Symbol;Acc:HGNC:1069]
ENSG00000113742	7.72	11.14	1.44	7.52	11.53	1.53	0.0206445	0.0221869	NA	CPEB4	cytoplasmic polyadenylation element binding protein 4 [Source:HGNC Symbol;Acc:HGNC:21747]
ENSG00000163874	8.17	20.35	2.49	7.67	20.92	2.73	0.00282455	0.000488341	NA	ZC3H12A	zinc finger CCCH-type containing 12A [Source:HGNC Symbol;Acc:HGNC:26259]
ENSG00000126003	8.76	14.3	1.63	8.67	13.92	1.61	0.00442257	0.00263584	NA	PLAGL2	pleiomorphic adenoma gene-like 2 [Source:HGNC Symbol;Acc:HGNC:9047]
ENSG00000121039	28.35	64.91	2.29	28.67	55.01	1.92	0.0495937	0.0176698	NA	RDH10	retinol dehydrogenase 10 (all-trans) [Source:HGNC Symbol;Acc:HGNC:19975]
ENSG00000059728	9.88	27.7	2.8	9.89	18.51	1.87	0.00970098	0.00130665	0.000551141	MXD1	MAX dimerization protein 1 [Source:HGNC Symbol;Acc:HGNC:6761]
ENSG00000186431	1	7.2	7.2	1	4.58	4.58	0.000241432	8.94811e-07	0.00486184	FCAR	Fc fragment of IgA receptor [Source:HGNC Symbol;Acc:HGNC:3608]
ENSG00000086544	24.09	48.03	1.99	22.51	46.71	2.08	0.00154639	0.000149838	NA	ITPKC	inositol-trisphosphate 3-kinase C [Source:HGNC Symbol;Acc:HGNC:14897]
ENSG00000183019	1.04	17.02	16.31	1	6.25	6.25	0.00655748	7.28069e-05	NA	MCEMP1	mast cell-expressed membrane protein 1 [Source:HGNC Symbol;Acc:HGNC:27291]
ENSG00000100647	45.16	63.51	1.41	39.54	65.07	1.65	0.0418831	0.0419502	NA	SUSD6	sushi domain containing 6 [Source:HGNC Symbol;Acc:HGNC:19956]
ENSG00000135048	10.15	31.27	3.08	10.33	25.3	2.45	0.000589296	1.47826e-05	0.017199	TMEM2	transmembrane protein 2 [Source:HGNC Symbol;Acc:HGNC:11869]
ENSG00000173276	4.08	7.55	1.85	4.15	7.25	1.75	0.00933581	0.0038034	0.0287423	ZBTB21	zinc finger and BTB domain containing 21 [Source:HGNC Symbol;Acc:HGNC:13083]
ENSG00000239998	1.89	5.09	2.7	1.82	2.95	1.62	0.0201908	0.00883322	NA	LILRA2	leukocyte immunoglobulin-like receptor, subfamily A (with TM domain), member 2 [Source:HGNC Symbol;Acc:HGNC:6603]
ENSG00000196684	1.87	9.14	4.89	1.82	2.93	1.61	NA	0.00287182	0.0208023	HSH2D	hematopoietic SH2 domain containing [Source:HGNC Symbol;Acc:HGNC:24920]
ENSG00000115271	8.34	20.06	2.41	8.98	13.53	1.51	0.0241773	0.00633797	NA	GCA	grancalcin, EF-hand calcium binding protein [Source:HGNC Symbol;Acc:HGNC:15990]
ENSG00000176845	17.92	35.79	2	16.17	28.84	1.78	0.0418831	0.0140818	NA	METRNL	meteorin, glial cell differentiation regulator-like [Source:HGNC Symbol;Acc:HGNC:27584]
ENSG00000169495	1	2.44	2.44	1	2	2	0.0068196	0.00464955	NA	HTRA4	HtrA serine peptidase 4 [Source:HGNC Symbol;Acc:HGNC:26909]
ENSG00000155926	12.49	41.08	3.29	11.32	32.37	2.86	0.000557585	1.22885e-05	0.0283163	SLA	Src-like-adaptor [Source:HGNC Symbol;Acc:HGNC:10902]
ENSG00000274736	2.91	11.14	3.83	2.69	5.46	2.03	0.0202184	0.010284	NA	CCL23	chemokine (C-C motif) ligand 23 [Source:HGNC Symbol;Acc:HGNC:10622]
ENSG00000211448	3.44	7.65	2.23	3.57	6.61	1.85	0.0225941	0.00743564	NA	DIO2	deiodinase, iodothyronine, type II [Source:HGNC Symbol;Acc:HGNC:2884]
ENSG00000127507	1.7	8.42	4.97	1.67	5.47	3.28	0.000589296	4.41328e-05	0.00351802	ADGRE2	adhesion G protein-coupled receptor E2 [Source:HGNC Symbol;Acc:HGNC:3337]
ENSG00000101187	1.35	3.39	2.52	1.39	3.19	2.3	0.0114817	0.00765284	NA	SLCO4A1	solute carrier organic anion transporter family, member 4A1 [Source:HGNC Symbol;Acc:HGNC:10953]
ENSG00000108932	1.38	3.44	2.5	1.14	3.47	3.05	0.019799	0.0136824	NA	SLC16A6	solute carrier family 16, member 6 [Source:HGNC Symbol;Acc:HGNC:10927]
ENSG00000141506	5.79	10.08	1.74	5.37	8.28	1.54	0.0268149	0.0115055	NA	PIK3R5	phosphoinositide-3-kinase, regulatory subunit 5 [Source:HGNC Symbol;Acc:HGNC:30035]
ENSG00000150347	31.84	59.88	1.88	30.06	45.34	1.51	0.0457099	0.017104	NA	ARID5B	AT rich interactive domain 5B (MRF1-like) [Source:HGNC Symbol;Acc:HGNC:17362]
ENSG00000197632	1	18.82	18.82	1	10.01	10.01	0.0126628	9.15931e-05	NA	SERPINB2	serpin peptidase inhibitor, clade B (ovalbumin), member 2 [Source:HGNC Symbol;Acc:HGNC:8584]
ENSG00000130775	16.11	37.1	2.3	15.81	32.1	2.03	0.00329541	0.000235727	0.0291659	THEMIS2	thymocyte selection associated family member 2 [Source:HGNC Symbol;Acc:HGNC:16839]
ENSG00000143384	216.72	329.71	1.52	201.12	315.55	1.57	0.0221878	0.0153565	NA	MCL1	myeloid cell leukemia 1 [Source:HGNC Symbol;Acc:HGNC:6943]
ENSG00000167851	11.03	21.5	1.95	9.89	18.61	1.88	0.0223627	0.0104415	NA	CD300A	CD300a molecule [Source:HGNC Symbol;Acc:HGNC:19319]
ENSG00000125810	49.35	85.48	1.73	48.83	77.1	1.58	0.0131392	0.00383411	NA	CD93	CD93 molecule [Source:HGNC Symbol;Acc:HGNC:15855]
ENSG00000037897	13.4	25.48	1.9	13.01	21.91	1.68	0.0201908	0.010511	0.0219342	METTL1	methyltransferase like 1 [Source:HGNC Symbol;Acc:HGNC:7030]
ENSG00000157557	57.57	107.33	1.86	52.15	104.67	2.01	0.0131598	0.00303611	NA	ETS2	v-ets avian erythroblastosis virus E26 oncogene homolog 2 [Source:HGNC Symbol;Acc:HGNC:3489]
ENSG00000188112	1.21	2.44	2.01	1.18	1.88	1.6	0.0317482	0.0296137	NA	C6orf132	chromosome 6 open reading frame 132 [Source:HGNC Symbol;Acc:HGNC:21288]
ENSG00000026103	16.72	23.35	1.4	14.83	22.64	1.53	0.0121283	0.0221689	NA	FAS	Fas cell surface death receptor [Source:HGNC Symbol;Acc:HGNC:11920]
ENSG00000144136	24.6	40.99	1.67	23.78	40.36	1.7	0.00470454	0.00131174	NA	SLC20A1	solute carrier family 20 (phosphate transporter), member 1 [Source:HGNC Symbol;Acc:HGNC:10946]
ENSG00000166825	15.37	43.2	2.81	14.51	32.88	2.27	0.00868432	0.00107492	NA	ANPEP	alanyl (membrane) aminopeptidase [Source:HGNC Symbol;Acc:HGNC:500]
ENSG00000150510	9.41	18.65	1.98	8.38	21.41	2.56	0.0368915	0.0114085	NA	FAM124A	family with sequence similarity 124A [Source:HGNC Symbol;Acc:HGNC:26413]
ENSG00000244482	13.57	35.32	2.6	13.09	23.53	1.8	0.0186046	0.00433078	NA	LILRA6	leukocyte immunoglobulin-like receptor, subfamily A (with TM domain), member 6 [Source:HGNC Symbol;Acc:HGNC:15495]
ENSG00000092969	22.26	35.04	1.57	20.83	37.03	1.78	0.0443347	0.0222482	NA	TGFB2	transforming growth factor, beta 2 [Source:HGNC Symbol;Acc:HGNC:11768]
ENSG00000167207	1.77	3.91	2.2	1.62	2.5	1.54	0.0428881	0.0261004	NA	NOD2	nucleotide-binding oligomerization domain containing 2 [Source:HGNC Symbol;Acc:HGNC:5331]
ENSG00000155307	7.09	17.5	2.47	7.23	13.92	1.93	0.010948	0.00181923	NA	SAMSN1	SAM domain, SH3 domain and nuclear localization signals 1 [Source:HGNC Symbol;Acc:HGNC:10528]
ENSG00000141458	11.28	18.11	1.6	11.12	18.48	1.66	0.00613073	0.00252939	NA	NPC1	Niemann-Pick disease, type C1 [Source:HGNC Symbol;Acc:HGNC:7897]
ENSG00000120217	1.92	5.38	2.81	1.91	3.3	1.72	0.0209433	0.0103255	NA	CD274	CD274 molecule [Source:HGNC Symbol;Acc:HGNC:17635]
ENSG00000148344	3.08	11.09	3.6	3	9.35	3.11	0.00470454	0.00142232	0.0262781	PTGES	prostaglandin E synthase [Source:HGNC Symbol;Acc:HGNC:9599]
ENSG00000140406	6.96	13.35	1.92	7.05	11.02	1.56	0.0196696	0.00689913	0.0338747	MESDC1	mesoderm development candidate 1 [Source:HGNC Symbol;Acc:HGNC:13519]
ENSG00000223482	2.82	5.41	1.92	3.17	4.77	1.5	0.0267415	0.0182956	NA	NUTM2A-AS1	NUTM2A antisense RNA 1 [Source:HGNC Symbol;Acc:HGNC:45161]
ENSG00000131873	28.27	57.33	2.03	28.84	51.43	1.78	0.00196374	0.000193066	0.000368113	CHSY1	chondroitin sulfate synthase 1 [Source:HGNC Symbol;Acc:HGNC:17198]
ENSG00000221869	23.17	57.57	2.48	22.51	42.1	1.87	0.0209819	0.00476927	NA	CEBPD	CCAAT/enhancer binding protein (C/EBP), delta [Source:HGNC Symbol;Acc:HGNC:1835]
ENSG00000109321	1	14.31	14.31	1	3.36	3.36	0.00332359	3.28427e-06	0.00200113	AREG	amphiregulin [Source:HGNC Symbol;Acc:HGNC:651]
ENSG00000018280	4.28	44.55	10.4	4.24	25.58	6.04	4.07846e-05	2.57413e-08	0.00300621	SLC11A1	solute carrier family 11 (proton-coupled divalent metal ion transporter), member 1 [Source:HGNC Symbol;Acc:HGNC:10907]
ENSG00000164674	2.64	5.15	1.95	2.53	4.07	1.61	0.0285212	0.0314057	NA	SYTL3	synaptotagmin-like 3 [Source:HGNC Symbol;Acc:HGNC:15587]
ENSG00000128383	3.25	35.58	10.94	3.08	15.2	4.94	NA	3.36769e-05	0.00385174	APOBEC3A	apolipoprotein B mRNA editing enzyme, catalytic polypeptide-like 3A [Source:HGNC Symbol;Acc:HGNC:17343]
ENSG00000273112	21.27	53.51	2.52	15.47	58.28	3.77	0.00554137	0.00192511	NA	RP11-25K21.6	NA
ENSG00000174837	1	2.3	2.3	1	1.65	1.65	0.00593107	0.00212023	NA	ADGRE1	adhesion G protein-coupled receptor E1 [Source:HGNC Symbol;Acc:HGNC:3336]
ENSG00000170542	14.13	28.1	1.99	13.8	21.61	1.57	0.0216943	0.00516115	NA	SERPINB9	serpin peptidase inhibitor, clade B (ovalbumin), member 9 [Source:HGNC Symbol;Acc:HGNC:8955]
ENSG00000115226	8.71	15.9	1.82	8.39	17.07	2.03	0.000440502	0.00287518	NA	FNDC4	fibronectin type III domain containing 4 [Source:HGNC Symbol;Acc:HGNC:20239]
ENSG00000143546	51.16	429.05	8.39	34.22	157.56	4.6	0.0128119	0.000375329	NA	S100A8	S100 calcium binding protein A8 [Source:HGNC Symbol;Acc:HGNC:10498]
ENSG00000124731	2.92	22.36	7.66	3.18	15.66	4.93	0.000423615	1.23042e-06	0.0463956	TREM1	triggering receptor expressed on myeloid cells 1 [Source:HGNC Symbol;Acc:HGNC:17760]
ENSG00000115602	3.68	26.46	7.19	3.41	17.09	5.01	0.00655748	0.000126997	NA	IL1RL1	interleukin 1 receptor-like 1 [Source:HGNC Symbol;Acc:HGNC:5998]
ENSG00000163823	36.15	79.24	2.19	33.36	60.1	1.8	0.0142146	0.00216827	NA	CCR1	chemokine (C-C motif) receptor 1 [Source:HGNC Symbol;Acc:HGNC:1602]
ENSG00000143333	11.6	65.78	5.67	8.21	29	3.53	0.0131598	0.000453271	NA	RGS16	regulator of G-protein signaling 16 [Source:HGNC Symbol;Acc:HGNC:9997]
ENSG00000112096	71.24	263.4	3.7	71.72	165.28	2.3	0.0224444	0.000488341	NA	SOD2	superoxide dismutase 2, mitochondrial [Source:HGNC Symbol;Acc:HGNC:11180]
ENSG00000146070	2.54	7.2	2.83	2.76	5.35	1.94	0.0144351	0.00746335	NA	PLA2G7	phospholipase A2, group VII (platelet-activating factor acetylhydrolase, plasma) [Source:HGNC Symbol;Acc:HGNC:9040]
ENSG00000166741	193.67	460.67	2.38	176.86	415.75	2.35	0.00856937	0.0010707	NA	NNMT	nicotinamide N-methyltransferase [Source:HGNC Symbol;Acc:HGNC:7861]
ENSG00000121552	4.33	11.4	2.63	4.34	8.48	1.95	0.0122274	0.00663474	0.0109091	CSTA	cystatin A (stefin A) [Source:HGNC Symbol;Acc:HGNC:2481]
ENSG00000034152	30.13	60.31	2	28.91	51.73	1.79	0.00284866	0.000246872	0.00101412	MAP2K3	mitogen-activated protein kinase kinase 3 [Source:HGNC Symbol;Acc:HGNC:6843]
ENSG00000135604	4.02	10.57	2.63	3.82	8.97	2.35	0.00284866	0.0011997	NA	STX11	syntaxin 11 [Source:HGNC Symbol;Acc:HGNC:11429]
ENSG00000122641	6.54	21.47	3.28	5.22	21.83	4.19	0.00284866	0.000225648	NA	INHBA	inhibin, beta A [Source:HGNC Symbol;Acc:HGNC:6066]
ENSG00000112394	1	2.34	2.34	1	1.96	1.96	6.78125e-06	4.43224e-09	0.00511589	SLC16A10	solute carrier family 16 (aromatic amino acid transporter), member 10 [Source:HGNC Symbol;Acc:HGNC:17027]
ENSG00000196396	46.21	89.48	1.94	42.92	75.62	1.76	0.00906978	0.00142836	0.0475474	PTPN1	protein tyrosine phosphatase, non-receptor type 1 [Source:HGNC Symbol;Acc:HGNC:9642]
ENSG00000250899	3.65	6.76	1.85	3.52	7.73	2.2	0.00615854	0.0102488	NA	RP11-253E3.3	NA
ENSG00000186407	4.67	64.09	13.71	4.41	28.65	6.5	NA	8.03162e-07	0.00183149	CD300E	CD300e molecule [Source:HGNC Symbol;Acc:HGNC:28874]
ENSG00000163814	1.76	4.68	2.66	1.85	3.8	2.05	0.00421781	0.00112892	NA	CDCP1	CUB domain containing protein 1 [Source:HGNC Symbol;Acc:HGNC:24357]
ENSG00000178860	6.54	18.57	2.84	5.78	13.9	2.4	0.00511581	0.00113247	NA	MSC	musculin [Source:HGNC Symbol;Acc:HGNC:7321]
ENSG00000115598	1	2.07	2.07	1	1.86	1.86	0.000159739	0.00012491	NA	IL1RL2	interleukin 1 receptor-like 2 [Source:HGNC Symbol;Acc:HGNC:5999]
ENSG00000162511	144.49	239.85	1.66	141.51	229.31	1.62	0.0141617	0.00501971	NA	LAPTM5	lysosomal protein transmembrane 5 [Source:HGNC Symbol;Acc:HGNC:29612]
ENSG00000113368	6.7	16.56	2.47	6.57	11.16	1.7	0.0235145	0.00764445	NA	LMNB1	lamin B1 [Source:HGNC Symbol;Acc:HGNC:6637]
ENSG00000091106	2.24	5.58	2.49	2.11	3.91	1.86	0.00868432	0.00395386	NA	NLRC4	NLR family, CARD domain containing 4 [Source:HGNC Symbol;Acc:HGNC:16412]
ENSG00000115165	3.34	8.83	2.64	3.27	7.89	2.41	0.00508712	0.0017521	0.0304235	CYTIP	cytohesin 1 interacting protein [Source:HGNC Symbol;Acc:HGNC:9506]
ENSG00000095739	23.37	58.87	2.52	24.14	58.3	2.41	0.00868432	0.00113247	0.00851031	BAMBI	BMP and activin membrane-bound inhibitor [Source:HGNC Symbol;Acc:HGNC:30251]
ENSG00000099985	1.06	16.37	15.45	1	11.87	11.87	4.07846e-05	5.80108e-08	0.0189505	OSM	oncostatin M [Source:HGNC Symbol;Acc:HGNC:8506]
ENSG00000170956	1	4.68	4.68	1	2.52	2.52	0.0423012	0.00602653	NA	CEACAM3	carcinoembryonic antigen-related cell adhesion molecule 3 [Source:HGNC Symbol;Acc:HGNC:1815]
ENSG00000118503	18.19	56.08	3.08	18.07	51.93	2.87	0.0121283	0.00208874	0.0334284	TNFAIP3	tumor necrosis factor, alpha-induced protein 3 [Source:HGNC Symbol;Acc:HGNC:11896]
ENSG00000166401	4.62	9.51	2.06	4.71	8.69	1.85	0.0011222	0.00031043	NA	SERPINB8	serpin peptidase inhibitor, clade B (ovalbumin), member 8 [Source:HGNC Symbol;Acc:HGNC:8952]
ENSG00000131042	19.7	53.5	2.72	18.24	34.5	1.89	0.00906978	0.00110649	NA	LILRB2	leukocyte immunoglobulin-like receptor, subfamily B (with TM and ITIM domains), member 2 [Source:HGNC Symbol;Acc:HGNC:6606]
ENSG00000151726	54.58	114.11	2.09	54.66	102.13	1.87	0.00933581	0.00145352	NA	ACSL1	acyl-CoA synthetase long-chain family member 1 [Source:HGNC Symbol;Acc:HGNC:3569]
ENSG00000123689	56.79	153.64	2.71	54.23	111.35	2.05	0.0131132	0.00216345	NA	G0S2	G0/G1 switch 2 [Source:HGNC Symbol;Acc:HGNC:30229]
ENSG00000095383	6.93	11.95	1.72	6.49	11.53	1.78	0.0388736	0.0302303	NA	TBC1D2	TBC1 domain family, member 2 [Source:HGNC Symbol;Acc:HGNC:18026]
ENSG00000140379	4.93	73.47	14.89	4.66	37.82	8.11	0.000490755	9.5862e-07	6.06559e-05	BCL2A1	BCL2-related protein A1 [Source:HGNC Symbol;Acc:HGNC:991]
ENSG00000185022	20.4	70.81	3.47	20.35	47.27	2.32	0.0011222	5.36466e-05	0.0429616	MAFF	v-maf avian musculoaponeurotic fibrosarcoma oncogene homolog F [Source:HGNC Symbol;Acc:HGNC:6780]
ENSG00000162892	1	6.8	6.8	1	5.25	5.25	0.042039	0.000423559	NA	IL24	interleukin 24 [Source:HGNC Symbol;Acc:HGNC:11346]
ENSG00000145365	1.96	4.01	2.04	2.02	3.46	1.72	0.0160597	0.0164112	NA	TIFA	TRAF-interacting protein with forkhead-associated domain [Source:HGNC Symbol;Acc:HGNC:19075]
ENSG00000111817	6.97	10.35	1.49	6.15	10.76	1.75	0.019302	0.0124617	NA	DSE	dermatan sulfate epimerase [Source:HGNC Symbol;Acc:HGNC:21144]
ENSG00000197905	9.66	20.91	2.16	9.92	19.23	1.94	0.00468461	0.00138127	NA	TEAD4	TEA domain family member 4 [Source:HGNC Symbol;Acc:HGNC:11717]
ENSG00000148677	3.93	17.26	4.39	4.23	15.48	3.65	0.0304054	0.003195	NA	ANKRD1	ankyrin repeat domain 1 (cardiac muscle) [Source:HGNC Symbol;Acc:HGNC:15819]
ENSG00000146457	37.95	66.19	1.74	36.65	60.28	1.64	0.0271163	0.00915726	NA	WTAP	Wilms tumor 1 associated protein [Source:HGNC Symbol;Acc:HGNC:16846]
ENSG00000116717	47.83	120.14	2.51	44.26	127.71	2.89	0.000589296	1.87628e-05	NA	GADD45A	growth arrest and DNA-damage-inducible, alpha [Source:HGNC Symbol;Acc:HGNC:4095]
ENSG00000134070	2.93	5.53	1.89	2.95	5.31	1.8	0.0235145	0.0306221	NA	IRAK2	interleukin-1 receptor-associated kinase 2 [Source:HGNC Symbol;Acc:HGNC:6113]
ENSG00000125454	8.66	13.32	1.54	8.84	13.49	1.53	0.0160372	0.0318302	NA	SLC25A19	solute carrier family 25 (mitochondrial thiamine pyrophosphate carrier), member 19 [Source:HGNC Symbol;Acc:HGNC:14409]
ENSG00000087589	1.35	3.45	2.55	1.16	2.12	1.84	0.0325954	0.0209503	NA	CASS4	Cas scaffolding protein family member 4 [Source:HGNC Symbol;Acc:HGNC:15878]
ENSG00000006327	112.35	239.03	2.13	110.18	232.39	2.11	0.00380468	0.000411421	NA	TNFRSF12A	tumor necrosis factor receptor superfamily, member 12A [Source:HGNC Symbol;Acc:HGNC:18152]
ENSG00000135919	161.54	508.66	3.15	137.38	397.19	2.89	0.000926103	3.92362e-05	NA	SERPINE2	serpin peptidase inhibitor, clade E (nexin, plasminogen activator inhibitor type 1), member 2 [Source:HGNC Symbol;Acc:HGNC:8951]
ENSG00000125148	32.69	322.2	9.86	28	124.79	4.46	0.000369893	6.52551e-07	0.0196646	MT2A	metallothionein 2A [Source:HGNC Symbol;Acc:HGNC:7406]
ENSG00000163811	20.25	31.64	1.56	19.4	30.05	1.55	0.0388309	0.017104	NA	WDR43	WD repeat domain 43 [Source:HGNC Symbol;Acc:HGNC:28945]
ENSG00000144648	2.55	4.58	1.8	2.77	4.48	1.62	0.000741381	0.00501971	NA	ACKR2	atypical chemokine receptor 2 [Source:HGNC Symbol;Acc:HGNC:1565]
ENSG00000140403	16.7	34.05	2.04	15.34	37.7	2.46	0.00449584	0.000501053	NA	DNAJA4	DnaJ (Hsp40) homolog, subfamily A, member 4 [Source:HGNC Symbol;Acc:HGNC:14885]
ENSG00000138670	1.38	2.46	1.78	1.39	2.46	1.76	0.00407579	0.00981117	NA	RASGEF1B	RasGEF domain family, member 1B [Source:HGNC Symbol;Acc:HGNC:24881]
ENSG00000105656	11.55	18.1	1.57	11.32	18.65	1.65	0.0276792	0.0173137	NA	ELL	elongation factor RNA polymerase II [Source:HGNC Symbol;Acc:HGNC:23114]
ENSG00000107968	27.38	66.2	2.42	27.69	70.14	2.53	3.3329e-06	5.43636e-08	0.00674804	MAP3K8	mitogen-activated protein kinase kinase kinase 8 [Source:HGNC Symbol;Acc:HGNC:6860]
ENSG00000260196	1.11	2.94	2.64	1.16	2.51	2.17	0.00496048	0.00415449	NA	RP1-239B22.5	NA
ENSG00000163735	1	4.4	4.4	1	3.51	3.51	0.00758161	2.55854e-05	0.0274878	CXCL5	chemokine (C-X-C motif) ligand 5 [Source:HGNC Symbol;Acc:HGNC:10642]
ENSG00000170961	4.14	9.22	2.23	3.88	6.58	1.7	0.0131753	0.00578488	NA	HAS2	hyaluronan synthase 2 [Source:HGNC Symbol;Acc:HGNC:4819]
ENSG00000127533	1.14	2.86	2.51	1.06	1.96	1.85	0.0161325	0.0132048	NA	F2RL3	coagulation factor II (thrombin) receptor-like 3 [Source:HGNC Symbol;Acc:HGNC:3540]
ENSG00000124216	3.38	10.93	3.23	2.78	9.76	3.51	0.000542519	0.000152963	NA	SNAI1	snail family zinc finger 1 [Source:HGNC Symbol;Acc:HGNC:11128]
ENSG00000131459	32.12	86.47	2.69	32.87	55.32	1.68	0.00554437	0.000543142	NA	GFPT2	glutamine-fructose-6-phosphate transaminase 2 [Source:HGNC Symbol;Acc:HGNC:4242]
ENSG00000116701	29.37	64.27	2.19	29.45	44.56	1.51	0.0206445	0.00411449	0.0325416	NCF2	neutrophil cytosolic factor 2 [Source:HGNC Symbol;Acc:HGNC:7661]
ENSG00000116991	4.4	9.07	2.06	4.25	6.58	1.55	0.0193486	0.00576206	NA	SIPA1L2	signal-induced proliferation-associated 1 like 2 [Source:HGNC Symbol;Acc:HGNC:23800]
ENSG00000163661	28.74	498.53	17.35	34.96	142.16	4.07	NA	2.13374e-06	0.0074524	PTX3	pentraxin 3, long [Source:HGNC Symbol;Acc:HGNC:9692]
ENSG00000107937	18.81	30.92	1.64	18.45	29.09	1.58	0.0115565	0.00314275	0.0390217	GTPBP4	GTP binding protein 4 [Source:HGNC Symbol;Acc:HGNC:21535]
ENSG00000162174	2.98	5.24	1.76	2.72	4.75	1.75	0.018205	0.0308806	NA	ASRGL1	asparaginase like 1 [Source:HGNC Symbol;Acc:HGNC:16448]
ENSG00000173846	10.58	23.21	2.19	10.11	23.46	2.32	0.00127323	0.000169613	NA	PLK3	polo-like kinase 3 [Source:HGNC Symbol;Acc:HGNC:2154]
ENSG00000008405	20.69	34.89	1.69	19.39	33.38	1.72	0.0155991	0.00487758	NA	CRY1	cryptochrome circadian clock 1 [Source:HGNC Symbol;Acc:HGNC:2384]
ENSG00000136286	2.92	9.41	3.23	2.41	6.97	2.9	0.00655748	0.00142624	NA	MYO1G	myosin IG [Source:HGNC Symbol;Acc:HGNC:13880]
ENSG00000159871	1.1	2.03	1.85	1.05	1.65	1.58	0.0277216	0.0483757	NA	LYPD5	LY6/PLAUR domain containing 5 [Source:HGNC Symbol;Acc:HGNC:26397]
ENSG00000151014	2.72	8.25	3.03	2.69	6.6	2.46	0.000774919	0.000235727	NA	CCRN4L	CCR4 carbon catabolite repression 4-like (S. cerevisiae) [Source:HGNC Symbol;Acc:HGNC:14254]
ENSG00000105989	3.73	10.32	2.77	3.21	10.62	3.31	0.0350052	0.0145464	NA	WNT2	wingless-type MMTV integration site family member 2 [Source:HGNC Symbol;Acc:HGNC:12780]
ENSG00000136842	17.5	27.8	1.59	17.92	30.6	1.71	0.00993672	0.00469233	NA	TMOD1	tropomodulin 1 [Source:HGNC Symbol;Acc:HGNC:11871]
ENSG00000188706	20.28	34.68	1.71	20.19	30.74	1.52	0.00596365	0.00128534	0.00284192	ZDHHC9	zinc finger, DHHC-type containing 9 [Source:HGNC Symbol;Acc:HGNC:18475]
ENSG00000172243	11.09	25.61	2.31	8.53	22.21	2.6	0.0343615	0.011249	NA	CLEC7A	C-type lectin domain family 7, member A [Source:HGNC Symbol;Acc:HGNC:14558]
ENSG00000120694	43.68	66.76	1.53	42.4	70.19	1.66	0.0040152	0.00367617	NA	HSPH1	heat shock 105kDa/110kDa protein 1 [Source:HGNC Symbol;Acc:HGNC:16969]
ENSG00000103257	5.55	21.41	3.86	5.15	15.32	2.98	0.00135761	0.000121296	NA	SLC7A5	solute carrier family 7 (amino acid transporter light chain, L system), member 5 [Source:HGNC Symbol;Acc:HGNC:11063]
ENSG00000123094	11.91	16.97	1.42	11.96	18.34	1.53	0.0378087	0.0292626	NA	RASSF8	Ras association (RalGDS/AF-6) domain family (N-terminal) member 8 [Source:HGNC Symbol;Acc:HGNC:13232]
ENSG00000213088	106.24	185.17	1.74	107.99	186.64	1.73	0.0210403	0.00702013	NA	ACKR1	atypical chemokine receptor 1 (Duffy blood group) [Source:HGNC Symbol;Acc:HGNC:4035]
ENSG00000101665	14.88	21.14	1.42	15.59	23.97	1.54	0.0328912	0.0314057	NA	SMAD7	SMAD family member 7 [Source:HGNC Symbol;Acc:HGNC:6773]
ENSG00000285441	72.52	262.17	3.62	70.79	138.82	1.96	0.00421781	0.000488341	NA	NA	NA
ENSG00000122862	220.8	710.04	3.22	214	582.97	2.72	0.000792175	2.74529e-05	NA	SRGN	serglycin [Source:HGNC Symbol;Acc:HGNC:9361]
ENSG00000062716	101.13	182.88	1.81	98.59	199.97	2.03	0.010948	0.00273166	NA	VMP1	vacuole membrane protein 1 [Source:HGNC Symbol;Acc:HGNC:29559]
ENSG00000176170	5.34	23.73	4.44	5.23	12.8	2.45	NA	7.12423e-05	0.0121255	SPHK1	sphingosine kinase 1 [Source:HGNC Symbol;Acc:HGNC:11240]
ENSG00000138166	45.41	121.17	2.67	43.74	91.95	2.1	0.00685279	0.000757406	NA	DUSP5	dual specificity phosphatase 5 [Source:HGNC Symbol;Acc:HGNC:3071]
ENSG00000242550	1	5.05	5.05	1	2.47	2.47	0.0121283	0.000165996	NA	SERPINB10	serpin peptidase inhibitor, clade B (ovalbumin), member 10 [Source:HGNC Symbol;Acc:HGNC:8942]
ENSG00000081041	7.13	66.05	9.26	3.45	32.07	9.29	0.00886072	0.000235727	NA	CXCL2	chemokine (C-X-C motif) ligand 2 [Source:HGNC Symbol;Acc:HGNC:4603]
ENSG00000115590	1	15.33	15.33	1	6.91	6.91	0.00188925	6.52448e-06	0.00268204	IL1R2	interleukin 1 receptor, type II [Source:HGNC Symbol;Acc:HGNC:5994]
ENSG00000183696	11.27	31.65	2.81	8.46	24.34	2.88	0.00484351	0.000623025	NA	UPP1	uridine phosphorylase 1 [Source:HGNC Symbol;Acc:HGNC:12576]
ENSG00000028137	41.92	78.06	1.86	42.53	69.81	1.64	0.0145379	0.00309712	NA	TNFRSF1B	tumor necrosis factor receptor superfamily, member 1B [Source:HGNC Symbol;Acc:HGNC:11917]
ENSG00000196639	11.94	19.13	1.6	10.84	17.84	1.65	0.0367941	0.0162917	NA	HRH1	histamine receptor H1 [Source:HGNC Symbol;Acc:HGNC:5182]
ENSG00000156711	2.44	4.32	1.77	2.4	4.38	1.82	0.0111613	0.0141325	NA	MAPK13	mitogen-activated protein kinase 13 [Source:HGNC Symbol;Acc:HGNC:6875]
ENSG00000268173	51.79	96.89	1.87	49.09	77.51	1.58	0.0392203	0.013092	NA	PIK3R2	phosphoinositide-3-kinase, regulatory subunit 2 (beta) [Source:HGNC Symbol;Acc:HGNC:8980]
ENSG00000172602	1.11	6.32	5.69	1.05	4.72	4.52	0.00168122	0.000432666	NA	RND1	Rho family GTPase 1 [Source:HGNC Symbol;Acc:HGNC:18314]
ENSG00000253276	8.74	43.04	4.92	8.39	32.63	3.89	0.000105001	2.33647e-06	0.000171603	CCDC71L	coiled-coil domain containing 71-like [Source:HGNC Symbol;Acc:HGNC:26685]
ENSG00000175592	6.44	52.12	8.1	6.29	32.27	5.13	3.3329e-06	5.43636e-08	0.0136911	FOSL1	FOS-like antigen 1 [Source:HGNC Symbol;Acc:HGNC:13718]
ENSG00000102554	2.19	6.57	3	1.84	6.13	3.33	0.022609	0.0103067	NA	KLF5	Kruppel-like factor 5 (intestinal) [Source:HGNC Symbol;Acc:HGNC:6349]
ENSG00000178726	22.03	63.17	2.87	22.55	60.11	2.67	4.07846e-05	5.61687e-07	0.0368746	THBD	thrombomodulin [Source:HGNC Symbol;Acc:HGNC:11784]
ENSG00000204388	29.9	42.28	1.41	28.99	43.94	1.52	0.0379112	0.0342332	NA	HSPA1B	heat shock 70kDa protein 1B [Source:HGNC Symbol;Acc:HGNC:5233]
ENSG00000163220	262.3	1442.15	5.5	280.5	732.67	2.61	0.010466	0.000287028	NA	S100A9	S100 calcium binding protein A9 [Source:HGNC Symbol;Acc:HGNC:10499]
ENSG00000224397	2.38	10.41	4.38	2.2	4.84	2.2	0.00112891	0.000139764	0.0200171	LINC01272	long intergenic non-protein coding RNA 1272 [Source:HGNC Symbol;Acc:HGNC:50328]
ENSG00000117525	6.97	31.57	4.53	6.36	18.5	2.91	0.0210403	0.0011997	NA	F3	coagulation factor III (thromboplastin, tissue factor) [Source:HGNC Symbol;Acc:HGNC:3541]
ENSG00000111424	4.1	8.73	2.13	3.77	7.56	2	0.0291225	0.0123083	NA	VDR	vitamin D (1,25- dihydroxyvitamin D3) receptor [Source:HGNC Symbol;Acc:HGNC:12679]
ENSG00000260997	1	2.84	2.84	1	1.64	1.64	0.0248285	0.0139378	NA	RP4-647J21.1	NA
ENSG00000137331	55.78	165.6	2.97	47.75	137.81	2.89	0.00125872	6.05682e-05	NA	IER3	immediate early response 3 [Source:HGNC Symbol;Acc:HGNC:5392]
ENSG00000179431	4.42	8.2	1.85	3.57	6.94	1.94	0.0457099	0.0453313	NA	FJX1	four jointed box 1 [Source:HGNC Symbol;Acc:HGNC:17166]
ENSG00000159399	2.15	7	3.25	1.62	5.96	3.68	0.00470454	0.000942737	NA	HK2	hexokinase 2 [Source:HGNC Symbol;Acc:HGNC:4923]
ENSG00000085265	7.83	26.74	3.42	7.33	12.65	1.73	0.00906978	0.00138127	0.0106422	FCN1	ficolin (collagen/fibrinogen domain containing) 1 [Source:HGNC Symbol;Acc:HGNC:3623]
ENSG00000115963	123.97	219.6	1.77	129.86	219.57	1.69	0.0123257	0.00376111	NA	RND3	Rho family GTPase 3 [Source:HGNC Symbol;Acc:HGNC:671]
ENSG00000095794	13.23	28.46	2.15	12.8	24.88	1.94	0.00468461	0.000446865	0.00368512	CREM	cAMP responsive element modulator [Source:HGNC Symbol;Acc:HGNC:2352]
ENSG00000169508	19.54	43.49	2.23	19.11	43.06	2.25	0.0310056	0.010318	NA	GPR183	G protein-coupled receptor 183 [Source:HGNC Symbol;Acc:HGNC:3128]
ENSG00000266094	5.37	9.7	1.8	5.2	8.22	1.58	0.0277216	0.0125902	NA	RASSF5	Ras association (RalGDS/AF-6) domain family member 5 [Source:HGNC Symbol;Acc:HGNC:17609]
ENSG00000168389	1.89	7.4	3.92	1.56	7.18	4.61	0.000896229	0.000126997	NA	MFSD2A	major facilitator superfamily domain containing 2A [Source:HGNC Symbol;Acc:HGNC:25897]
ENSG00000172156	3.99	34.02	8.53	3.65	9.12	2.5	0.0197503	0.000993965	NA	CCL11	chemokine (C-C motif) ligand 11 [Source:HGNC Symbol;Acc:HGNC:10610]
ENSG00000133101	8.3	13.93	1.68	7.57	14.03	1.85	0.0109478	0.0193056	NA	CCNA1	cyclin A1 [Source:HGNC Symbol;Acc:HGNC:1577]
ENSG00000124102	1.58	9.1	5.74	1.27	6.91	5.42	0.010483	0.00330732	NA	PI3	peptidase inhibitor 3, skin-derived [Source:HGNC Symbol;Acc:HGNC:8947]
ENSG00000131979	5.61	17.75	3.16	5.5	14.63	2.66	0.00182043	0.000235109	0.0101123	GCH1	GTP cyclohydrolase 1 [Source:HGNC Symbol;Acc:HGNC:4193]
ENSG00000131737	5.01	35.65	7.12	5.28	23.5	4.45	0.00435891	7.28619e-05	NA	KRT34	keratin 34, type I [Source:HGNC Symbol;Acc:HGNC:6452]
ENSG00000177464	4.92	10.95	2.23	4.61	7.68	1.67	0.0121283	0.00500096	NA	GPR4	G protein-coupled receptor 4 [Source:HGNC Symbol;Acc:HGNC:4497]
ENSG00000163638	11.65	24.9	2.14	11.79	19.6	1.66	0.0149545	0.00273166	NA	ADAMTS9	ADAM metallopeptidase with thrombospondin type 1 motif, 9 [Source:HGNC Symbol;Acc:HGNC:13202]
ENSG00000173530	6.93	13.5	1.95	6.04	12.83	2.12	0.0138791	0.00655086	NA	TNFRSF10D	tumor necrosis factor receptor superfamily, member 10d, decoy with truncated death domain [Source:HGNC Symbol;Acc:HGNC:11907]
ENSG00000134317	1	3.36	3.36	1	1.84	1.84	0.00129194	0.000344961	0.00984122	GRHL1	grainyhead-like 1 (Drosophila) [Source:HGNC Symbol;Acc:HGNC:17923]
ENSG00000165732	36.34	83.22	2.29	35.33	68.16	1.93	0.00926964	0.0011997	0.000293973	DDX21	DEAD (Asp-Glu-Ala-Asp) box helicase 21 [Source:HGNC Symbol;Acc:HGNC:2744]
ENSG00000175183	15.47	27.92	1.8	14.98	25.73	1.72	0.0301979	0.0263676	NA	CSRP2	cysteine and glycine-rich protein 2 [Source:HGNC Symbol;Acc:HGNC:2470]
ENSG00000136244	9.04	92.74	10.26	5.81	57.66	9.93	0.00170441	1.06063e-05	NA	IL6	interleukin 6 [Source:HGNC Symbol;Acc:HGNC:6018]
ENSG00000069974	23.9	35.11	1.47	22.12	37.24	1.68	0.0433305	0.026456	NA	RAB27A	RAB27A, member RAS oncogene family [Source:HGNC Symbol;Acc:HGNC:9766]
ENSG00000173334	17.7	44.64	2.52	15.25	32.1	2.11	0.00210211	0.000144281	NA	TRIB1	tribbles pseudokinase 1 [Source:HGNC Symbol;Acc:HGNC:16891]
ENSG00000277462	2.23	4.11	1.85	2.08	3.52	1.69	0.0271163	0.0327526	NA	ZNF670	zinc finger protein 670 [Source:HGNC Symbol;Acc:HGNC:28167]
ENSG00000170909	3.64	12.8	3.52	3.77	7.27	1.93	0.00468461	0.00112892	NA	OSCAR	osteoclast associated, immunoglobulin-like receptor [Source:HGNC Symbol;Acc:HGNC:29960]
ENSG00000136167	57.39	114.11	1.99	55.97	84.69	1.51	0.0336831	0.0103067	NA	LCP1	lymphocyte cytosolic protein 1 (L-plastin) [Source:HGNC Symbol;Acc:HGNC:6528]
ENSG00000163734	1	6.52	6.52	1	4.62	4.62	0.00112891	4.17536e-06	NA	CXCL3	chemokine (C-X-C motif) ligand 3 [Source:HGNC Symbol;Acc:HGNC:4604]
ENSG00000010818	3.95	7.59	1.92	3.95	6.74	1.71	0.00371638	0.000690807	NA	HIVEP2	human immunodeficiency virus type I enhancer binding protein 2 [Source:HGNC Symbol;Acc:HGNC:4921]
ENSG00000214212	3.3	8.4	2.54	3.24	5.02	1.55	0.0301979	0.0203562	NA	C19orf38	chromosome 19 open reading frame 38 [Source:HGNC Symbol;Acc:HGNC:34073]
ENSG00000167850	5.29	11.4	2.15	5.07	9.65	1.9	0.0101365	0.00838961	NA	CD300C	CD300c molecule [Source:HGNC Symbol;Acc:HGNC:19320]
ENSG00000131196	6.48	12.19	1.88	6.74	11.94	1.77	0.000589296	9.91406e-05	NA	NFATC1	nuclear factor of activated T-cells, cytoplasmic, calcineurin-dependent 1 [Source:HGNC Symbol;Acc:HGNC:7775]
ENSG00000143322	5.01	11.54	2.3	5.01	10.44	2.08	0.0011222	5.33453e-05	0.00461947	ABL2	ABL proto-oncogene 2, non-receptor tyrosine kinase [Source:HGNC Symbol;Acc:HGNC:77]
ENSG00000173083	3.34	6.63	1.99	3.15	5.74	1.82	0.00933581	0.00605943	NA	HPSE	heparanase [Source:HGNC Symbol;Acc:HGNC:5164]
ENSG00000057657	2.81	9.16	3.26	2.34	6.47	2.77	0.0180546	0.00551501	NA	PRDM1	PR domain containing 1, with ZNF domain [Source:HGNC Symbol;Acc:HGNC:9346]
ENSG00000276023	31.41	45.18	1.44	30.48	49.95	1.64	0.0418831	0.0359487	NA	DUSP14	dual specificity phosphatase 14 [Source:HGNC Symbol;Acc:HGNC:17007]
ENSG00000106366	612.63	2017.66	3.29	441.88	2317.04	5.24	0.000209244	4.11308e-06	NA	SERPINE1	serpin peptidase inhibitor, clade E (nexin, plasminogen activator inhibitor type 1), member 1 [Source:HGNC Symbol;Acc:HGNC:8583]
ENSG00000090339	25.81	152.92	5.93	26.66	138.4	5.19	6.17222e-05	1.48723e-06	0.0002255	ICAM1	intercellular adhesion molecule 1 [Source:HGNC Symbol;Acc:HGNC:5344]
ENSG00000163162	30.86	66.38	2.15	29.31	58.73	2	0.00371638	0.000320609	0.00605222	RNF149	ring finger protein 149 [Source:HGNC Symbol;Acc:HGNC:23137]
ENSG00000184557	47.69	220.42	4.62	29.95	211.38	7.06	0.0271163	0.00176995	NA	SOCS3	suppressor of cytokine signaling 3 [Source:HGNC Symbol;Acc:HGNC:19391]
ENSG00000177706	22.65	33.15	1.46	21.39	33.71	1.58	0.0462549	0.0318519	NA	FAM20C	family with sequence similarity 20, member C [Source:HGNC Symbol;Acc:HGNC:22140]
ENSG00000054967	3.78	7.5	1.99	3.39	6.33	1.87	0.0136091	0.00896085	NA	RELT	RELT tumor necrosis factor receptor [Source:HGNC Symbol;Acc:HGNC:13764]
ENSG00000167772	7.24	37.92	5.24	7.09	28.18	3.98	0.000105001	3.28427e-06	NA	ANGPTL4	angiopoietin-like 4 [Source:HGNC Symbol;Acc:HGNC:16039]
ENSG00000000938	11.56	44.29	3.83	11.93	24.01	2.01	0.00249528	0.000227544	0.0175473	FGR	FGR proto-oncogene, Src family tyrosine kinase [Source:HGNC Symbol;Acc:HGNC:3697]
ENSG00000188042	10.96	21.73	1.98	10.74	21.12	1.97	0.00744817	0.00138566	NA	ARL4C	ADP-ribosylation factor-like 4C [Source:HGNC Symbol;Acc:HGNC:698]
ENSG00000111859	9.34	24.13	2.58	9.51	22.64	2.38	0.000926103	3.64549e-05	0.0270752	NEDD9	neural precursor cell expressed, developmentally down-regulated 9 [Source:HGNC Symbol;Acc:HGNC:7733]
ENSG00000067082	82.74	146.31	1.77	77.96	143.63	1.84	0.0275944	0.00948381	NA	KLF6	Kruppel-like factor 6 [Source:HGNC Symbol;Acc:HGNC:2235]
ENSG00000139832	12.66	27.79	2.2	13.53	23.85	1.76	0.0030259	0.00099257	NA	RAB20	RAB20, member RAS oncogene family [Source:HGNC Symbol;Acc:HGNC:18260]
ENSG00000173110	5.17	16.63	3.22	5.21	12.53	2.4	0.000725951	8.27171e-05	NA	HSPA6	heat shock 70kDa protein 6 (HSP70B') [Source:HGNC Symbol;Acc:HGNC:5239]
ENSG00000166073	5.44	9.66	1.78	5.45	10.33	1.9	0.0156819	0.010643	NA	GPR176	G protein-coupled receptor 176 [Source:HGNC Symbol;Acc:HGNC:32370]
ENSG00000160999	1.61	4.49	2.78	1.5	2.71	1.81	0.00933581	0.00576206	NA	SH2B2	SH2B adaptor protein 2 [Source:HGNC Symbol;Acc:HGNC:17381]
ENSG00000139514	18.95	28.6	1.51	19.42	30.37	1.56	0.0155991	0.0102479	NA	SLC7A1	solute carrier family 7 (cationic amino acid transporter, y+ system), member 1 [Source:HGNC Symbol;Acc:HGNC:11057]
ENSG00000113749	2.77	8.98	3.25	2.52	5.04	2	0.00284866	0.00042843	0.00721619	HRH2	histamine receptor H2 [Source:HGNC Symbol;Acc:HGNC:5183]
ENSG00000059804	43.64	101.29	2.32	38.19	97.12	2.54	0.00380835	0.000423559	NA	SLC2A3	solute carrier family 2 (facilitated glucose transporter), member 3 [Source:HGNC Symbol;Acc:HGNC:11007]
ENSG00000108342	1	72.65	72.65	1	43.13	43.13	0.00196374	2.57413e-08	0.000121153	CSF3	colony stimulating factor 3 (granulocyte) [Source:HGNC Symbol;Acc:HGNC:2438]
ENSG00000172216	34.7	75.62	2.18	34.58	62.76	1.81	0.00200814	0.000146535	NA	CEBPB	CCAAT/enhancer binding protein (C/EBP), beta [Source:HGNC Symbol;Acc:HGNC:1834]
ENSG00000211455	44.09	76.76	1.74	43.17	79.35	1.84	0.0470765	0.02196	NA	STK38L	serine/threonine kinase 38 like [Source:HGNC Symbol;Acc:HGNC:17848]
ENSG00000121797	1.11	2.25	2.02	1.09	1.85	1.69	0.0208918	0.0211528	NA	CCRL2	chemokine (C-C motif) receptor-like 2 [Source:HGNC Symbol;Acc:HGNC:1612]
ENSG00000268734	1	7.65	7.65	1	4.52	4.52	0.0068196	9.15931e-05	NA	CTB-61M7.2	NA
ENSG00000127124	1.54	3.19	2.08	1.61	2.67	1.66	0.0192296	0.00782989	NA	HIVEP3	human immunodeficiency virus type I enhancer binding protein 3 [Source:HGNC Symbol;Acc:HGNC:13561]
ENSG00000184922	13.27	29.46	2.22	12.6	23.8	1.89	0.00595893	0.000648887	0.0418429	FMNL1	formin-like 1 [Source:HGNC Symbol;Acc:HGNC:1212]
ENSG00000181195	1.07	3.56	3.34	1.11	2.08	1.89	0.010948	0.0057722	NA	PENK	proenkephalin [Source:HGNC Symbol;Acc:HGNC:8831]
ENSG00000128342	2.75	82.8	30.12	2.54	24.71	9.71	0.000353297	5.80108e-08	5.60575e-05	LIF	leukemia inhibitory factor [Source:HGNC Symbol;Acc:HGNC:6596]
ENSG00000143067	1.59	2.68	1.68	1.54	2.53	1.64	0.016304	0.049769	NA	ZNF697	zinc finger protein 697 [Source:HGNC Symbol;Acc:HGNC:32034]
ENSG00000171174	2.41	4.76	1.97	2.36	3.69	1.56	0.0161632	0.0201126	NA	RBKS	ribokinase [Source:HGNC Symbol;Acc:HGNC:30325]
ENSG00000259827	5.01	24.39	4.87	4.65	15.87	3.41	0.00240224	0.000647978	NA	RP11-343H19.2	NA
ENSG00000104635	42.56	107.32	2.52	40.71	85.06	2.09	0.00442257	0.000423559	NA	SLC39A14	solute carrier family 39 (zinc transporter), member 14 [Source:HGNC Symbol;Acc:HGNC:20858]
ENSG00000178789	1.02	3.08	3.03	1	2.16	2.16	0.0100567	0.00561694	NA	CD300LB	CD300 molecule-like family member b [Source:HGNC Symbol;Acc:HGNC:30811]
ENSG00000166523	1.83	10.4	5.7	1.68	7.62	4.52	0.00484351	0.000193066	0.034751	CLEC4E	C-type lectin domain family 4, member E [Source:HGNC Symbol;Acc:HGNC:14555]
ENSG00000171049	1.73	30.02	17.38	1.47	11.95	8.1	NA	3.28427e-06	0.0316897	FPR2	formyl peptide receptor 2 [Source:HGNC Symbol;Acc:HGNC:3827]
ENSG00000164647	6.83	26.94	3.94	5.9	12.89	2.19	0.00493112	0.0010484	NA	STEAP1	six transmembrane epithelial antigen of the prostate 1 [Source:HGNC Symbol;Acc:HGNC:11378]
ENSG00000144655	20.37	59.02	2.9	18.73	55.5	2.96	0.000792175	2.74529e-05	NA	CSRNP1	cysteine-serine-rich nuclear protein 1 [Source:HGNC Symbol;Acc:HGNC:14300]
ENSG00000112303	7.42	29.46	3.97	4.94	17.76	3.6	0.0408859	0.00417581	NA	VNN2	vanin 2 [Source:HGNC Symbol;Acc:HGNC:12706]
ENSG00000048162	17.76	35.88	2.02	17.34	27.83	1.6	0.00758986	0.00166699	0.0266717	NOP16	NOP16 nucleolar protein [Source:HGNC Symbol;Acc:HGNC:26934]
ENSG00000036672	2.77	5.63	2.03	2.99	5.89	1.97	0.0108131	0.0100427	NA	USP2	ubiquitin specific peptidase 2 [Source:HGNC Symbol;Acc:HGNC:12618]
ENSG00000169385	6.68	15.77	2.36	6.93	10.98	1.58	0.0283019	0.0261004	NA	RNASE2	ribonuclease, RNase A family, 2 (liver, eosinophil-derived neurotoxin) [Source:HGNC Symbol;Acc:HGNC:10045]
ENSG00000205364	2.56	15.43	6.03	2.62	7.6	2.9	0.00127323	0.000310232	NA	MT1M	metallothionein 1M [Source:HGNC Symbol;Acc:HGNC:14296]
ENSG00000135094	1.07	17.76	16.63	1	6.12	6.12	NA	6.03142e-06	0.0446834	SDS	serine dehydratase [Source:HGNC Symbol;Acc:HGNC:10691]
ENSG00000232956	7.85	14.69	1.87	8.2	14.11	1.72	0.00933581	0.00417581	NA	SNHG15	small nucleolar RNA host gene 15 [Source:HGNC Symbol;Acc:HGNC:27797]
ENSG00000143110	19.3	36.66	1.9	17.21	38.8	2.25	0.0195473	0.00529839	NA	C1orf162	chromosome 1 open reading frame 162 [Source:HGNC Symbol;Acc:HGNC:28344]
ENSG00000156265	3.62	6.43	1.78	3.29	6.42	1.95	0.0176539	0.0195543	NA	MAP3K7CL	MAP3K7 C-terminal like [Source:HGNC Symbol;Acc:HGNC:16457]
ENSG00000139289	8.23	17.37	2.11	7.9	13.45	1.7	0.0220483	0.00558081	NA	PHLDA1	pleckstrin homology-like domain, family A, member 1 [Source:HGNC Symbol;Acc:HGNC:8933]
ENSG00000129450	5.62	13.99	2.49	6.31	11.03	1.75	0.0011222	0.000310232	NA	SIGLEC9	sialic acid binding Ig-like lectin 9 [Source:HGNC Symbol;Acc:HGNC:10878]
ENSG00000215861	4.69	11.7	2.5	4.6	11.95	2.6	0.000139321	0.00065679	NA	WI2-1896O14.1	NA
ENSG00000026508	265.78	398.66	1.5	273.53	412.35	1.51	0.0246143	0.0183164	NA	CD44	CD44 molecule (Indian blood group) [Source:HGNC Symbol;Acc:HGNC:1681]
ENSG00000080608	25.41	41.4	1.63	24.88	37.62	1.51	0.0301979	0.0117628	NA	KIAA0020	KIAA0020 [Source:HGNC Symbol;Acc:HGNC:29676]
ENSG00000197249	12.43	56.9	4.58	12.72	39.27	3.09	0.00744817	0.000152738	NA	SERPINA1	serpin peptidase inhibitor, clade A (alpha-1 antiproteinase, antitrypsin), member 1 [Source:HGNC Symbol;Acc:HGNC:8941]
ENSG00000175505	20.76	47.88	2.31	19.85	43.31	2.18	0.00164696	0.000180362	NA	CLCF1	cardiotrophin-like cytokine factor 1 [Source:HGNC Symbol;Acc:HGNC:17412]
ENSG00000086062	58.88	96.14	1.63	59.3	92.82	1.57	0.00967246	0.0040506	NA	B4GALT1	UDP-Gal:betaGlcNAc beta 1,4- galactosyltransferase, polypeptide 1 [Source:HGNC Symbol;Acc:HGNC:924]
ENSG00000064932	20.35	49.24	2.42	18.62	43.01	2.31	0.00967246	0.00120804	NA	SBNO2	strawberry notch homolog 2 (Drosophila) [Source:HGNC Symbol;Acc:HGNC:29158]
ENSG00000117461	10.03	15.88	1.58	9.85	17.44	1.77	0.0208918	0.0105575	NA	PIK3R3	phosphoinositide-3-kinase, regulatory subunit 3 (gamma) [Source:HGNC Symbol;Acc:HGNC:8981]
ENSG00000170525	17.63	52.17	2.96	19.01	43.24	2.27	0.00046455	1.06317e-05	0.00251353	PFKFB3	6-phosphofructo-2-kinase/fructose-2,6-biphosphatase 3 [Source:HGNC Symbol;Acc:HGNC:8874]
ENSG00000250771	1	2.05	2.05	1	2.17	2.17	0.00253496	0.000930277	NA	RP11-153M7.3	NA
ENSG00000132334	8.72	17.11	1.96	9.13	15.77	1.73	0.00561996	0.000712272	NA	PTPRE	protein tyrosine phosphatase, receptor type, E [Source:HGNC Symbol;Acc:HGNC:9669]
ENSG00000052795	7.9	17.28	2.19	7.38	13.86	1.88	0.00655748	0.000712304	0.0211849	FNIP2	folliculin interacting protein 2 [Source:HGNC Symbol;Acc:HGNC:29280]
ENSG00000103044	1.96	5	2.55	1.9	4.42	2.32	0.00833574	0.00370546	NA	HAS3	hyaluronan synthase 3 [Source:HGNC Symbol;Acc:HGNC:4820]
ENSG00000102265	1506.39	3055.79	2.03	1487	2394.67	1.61	0.00337751	0.000437389	NA	TIMP1	TIMP metallopeptidase inhibitor 1 [Source:HGNC Symbol;Acc:HGNC:11820]
ENSG00000168575	15.1	27.3	1.81	14.75	25.69	1.74	0.0210403	0.00516115	NA	SLC20A2	solute carrier family 20 (phosphate transporter), member 2 [Source:HGNC Symbol;Acc:HGNC:10947]
ENSG00000185215	76.4	200.79	2.63	78.36	178.67	2.28	0.00613073	0.000685994	NA	TNFAIP2	tumor necrosis factor, alpha-induced protein 2 [Source:HGNC Symbol;Acc:HGNC:11895]
ENSG00000168334	1	14.4	14.4	1	8.54	8.54	NA	4.52754e-09	0.00438903	XIRP1	xin actin binding repeat containing 1 [Source:HGNC Symbol;Acc:HGNC:14301]
ENSG00000269899	6.03	15.14	2.51	5.43	15.72	2.89	0.0279057	0.0255948	NA	RP11-589N15.2	NA

## Sheet: TNLvsTL+ROM.downDEG
List of Down-Regulated DEGs in TL+ROM Relative to TNL (after TPM>/=1.5 Median Fold Filtering)
GeneID	TPM						q Value			GeneSymbol	Full Name
	TNL Mean	TL+ROM Mean	Mean Fold	TNL Median	TL+ROM Median	Median Fold	DESeq	edgeR	baySeq
ENSG00000174403	31.42	18.44	1.7	31.08	19.97	1.56	0.0114713	0.0078155	NA	C20orf166-AS1	C20orf166 antisense RNA 1 [Source:HGNC Symbol;Acc:HGNC:26393]
ENSG00000171864	5.31	1.99	2.66	4.3	1.68	2.56	0.0456986	0.0374387	NA	PRND	prion protein 2 (dublet) [Source:HGNC Symbol;Acc:HGNC:15748]
ENSG00000245848	8.08	4.11	1.96	7.3	3.85	1.9	0.016588	0.0322541	NA	CEBPA	CCAAT/enhancer binding protein (C/EBP), alpha [Source:HGNC Symbol;Acc:HGNC:1833]
ENSG00000240755	9.75	3.22	3.03	9.36	2.59	3.61	0.00125872	0.00285654	NA	ERLEC1P1	endoplasmic reticulum lectin 1 pseudogene 1 [Source:HGNC Symbol;Acc:HGNC:38012]
ENSG00000103485	17.79	9.2	1.93	16.36	9.25	1.77	0.0201908	0.0195082	NA	QPRT	quinolinate phosphoribosyltransferase [Source:HGNC Symbol;Acc:HGNC:9755]
ENSG00000170917	3.11	1.53	2.03	3.2	1.49	2.15	0.000926103	0.0261004	NA	NUDT6	nudix (nucleoside diphosphate linked moiety X)-type motif 6 [Source:HGNC Symbol;Acc:HGNC:8053]
ENSG00000264727	30.88	16.82	1.84	30.28	13.41	2.26	0.0350052	0.0180629	NA	RP11-680C21.1	NA
ENSG00000175538	25.71	13.16	1.95	26.2	12.17	2.15	0.0121283	0.00438866	NA	KCNE3	potassium channel, voltage gated subfamily E regulatory beta subunit 3 [Source:HGNC Symbol;Acc:HGNC:6243]
ENSG00000165694	1.39	1	1.39	1.57	1	1.57	0.00117803	0.00163611	NA	FRMD7	FERM domain containing 7 [Source:HGNC Symbol;Acc:HGNC:8079]
ENSG00000123728	52.86	31.18	1.7	46.39	29.85	1.55	0.0440474	0.0251753	NA	RAP2C	RAP2C, member of RAS oncogene family [Source:HGNC Symbol;Acc:HGNC:21165]
ENSG00000018625	3.2	1.45	2.21	2.79	1.35	2.06	0.033692	0.037156	NA	ATP1A2	ATPase, Na+/K+ transporting, alpha 2 polypeptide [Source:HGNC Symbol;Acc:HGNC:800]
ENSG00000169860	15.95	6.39	2.5	16.27	5.12	3.18	0.016588	0.00492279	NA	P2RY1	purinergic receptor P2Y, G-protein coupled, 1 [Source:HGNC Symbol;Acc:HGNC:8539]
ENSG00000272734	2.85	1.38	2.06	2.86	1.49	1.92	6.06427e-06	0.0027931	NA	ADIRF-AS1	ADIRF antisense RNA 1 [Source:HGNC Symbol;Acc:HGNC:45127]
ENSG00000179639	11.16	4.53	2.46	8.88	5.03	1.76	0.0235039	0.0271764	NA	FCER1A	Fc fragment of IgE, high affinity I, receptor for; alpha polypeptide [Source:HGNC Symbol;Acc:HGNC:3609]
ENSG00000119938	67.49	32.42	2.08	63.63	35.44	1.8	0.0350455	0.0136824	NA	PPP1R3C	protein phosphatase 1, regulatory subunit 3C [Source:HGNC Symbol;Acc:HGNC:9293]
ENSG00000167074	22.51	8.39	2.68	22.06	8.75	2.52	8.47879e-05	7.11922e-06	0.0154186	TEF	thyrotrophic embryonic factor [Source:HGNC Symbol;Acc:HGNC:11722]
ENSG00000211829	6.13	2.7	2.27	5.78	2.05	2.83	0.0163006	0.042319	NA	TRDC	T cell receptor delta constant [Source:HGNC Symbol;Acc:HGNC:12253]
ENSG00000256612	3.39	1.49	2.28	3.01	1.58	1.91	0.0208949	0.0336836	NA	CYP2B7P	cytochrome P450, family 2, subfamily B, polypeptide 7, pseudogene [Source:HGNC Symbol;Acc:HGNC:2616]
ENSG00000244879	3.69	1.59	2.33	3.52	1.28	2.76	0.000365747	0.000149838	0.00419876	GABPB1-AS1	GABPB1 antisense RNA 1 [Source:HGNC Symbol;Acc:HGNC:44157]
ENSG00000049246	11.82	4.18	2.83	11.72	4.04	2.9	3.36061e-05	4.11308e-06	0.00401011	PER3	period circadian clock 3 [Source:HGNC Symbol;Acc:HGNC:8847]
ENSG00000196616	33.7	7.91	4.26	30.69	4.57	6.71	0.00208268	0.000331454	NA	ADH1B	alcohol dehydrogenase 1B (class I), beta polypeptide [Source:HGNC Symbol;Acc:HGNC:250]
ENSG00000152527	35.25	21.24	1.66	36.18	19.55	1.85	0.0114353	0.00861095	NA	PLEKHH2	pleckstrin homology domain containing, family H (with MyTH4 domain) member 2 [Source:HGNC Symbol;Acc:HGNC:30506]
ENSG00000004660	16.32	10.08	1.62	16.59	10.59	1.57	0.0210724	0.0288196	NA	CAMKK1	calcium/calmodulin-dependent protein kinase kinase 1, alpha [Source:HGNC Symbol;Acc:HGNC:1469]
ENSG00000233622	2.79	1.08	2.59	2.67	1	2.67	0.0125611	0.0196809	NA	CYP2T1P	cytochrome P450, family 2, subfamily T, polypeptide 1, pseudogene [Source:HGNC Symbol;Acc:HGNC:18852]
ENSG00000225830	3.81	2.35	1.62	3.73	2.47	1.51	0.00727172	0.0318519	NA	ERCC6	excision repair cross-complementation group 6 [Source:HGNC Symbol;Acc:HGNC:3438]
ENSG00000109654	5.3	3.45	1.54	5.35	3.53	1.51	0.0122725	0.0482345	NA	TRIM2	tripartite motif containing 2 [Source:HGNC Symbol;Acc:HGNC:15974]
ENSG00000174738	20.36	8.65	2.35	18.12	10.41	1.74	0.000926103	0.00012198	NA	NR1D2	nuclear receptor subfamily 1, group D, member 2 [Source:HGNC Symbol;Acc:HGNC:7963]
ENSG00000108924	3.07	1.51	2.04	3.07	1.5	2.05	0.0084005	0.0174166	NA	HLF	hepatic leukemia factor [Source:HGNC Symbol;Acc:HGNC:4977]
ENSG00000240990	6.15	2.92	2.11	6.04	3.11	1.94	0.000340672	0.000745893	0.0090377	HOXA11-AS	HOXA11 antisense RNA [Source:HGNC Symbol;Acc:HGNC:24957]
ENSG00000164920	38.38	25.28	1.52	37.75	24.34	1.55	0.0418316	0.0473747	NA	OSR2	odd-skipped related transciption factor 2 [Source:HGNC Symbol;Acc:HGNC:15830]
ENSG00000180447	177.86	93.28	1.91	180.5	87.31	2.07	0.00337751	0.00148769	NA	GAS1	growth arrest-specific 1 [Source:HGNC Symbol;Acc:HGNC:4165]
ENSG00000183579	13.69	7.36	1.86	13.98	7.97	1.76	0.00613073	0.0028163	NA	ZNRF3	zinc and ring finger 3 [Source:HGNC Symbol;Acc:HGNC:18126]
ENSG00000189184	26.26	14.92	1.76	23.39	14.94	1.57	0.0427312	0.023104	NA	PCDH18	protocadherin 18 [Source:HGNC Symbol;Acc:HGNC:14268]
ENSG00000159208	11.44	6.08	1.88	11.63	6.11	1.9	0.00125872	0.0121716	NA	CIART	circadian associated repressor of transcription [Source:HGNC Symbol;Acc:HGNC:25200]
ENSG00000143869	13.26	7.93	1.67	12.42	8.02	1.55	0.0433305	0.027984	NA	GDF7	growth differentiation factor 7 [Source:HGNC Symbol;Acc:HGNC:4222]
ENSG00000118898	5.47	2.21	2.48	5.82	1.93	3.02	0.0411024	0.0263676	NA	PPL	periplakin [Source:HGNC Symbol;Acc:HGNC:9273]
ENSG00000214402	2.15	1	2.15	1.82	1	1.82	0.0183654	0.0349098	NA	LCNL1	lipocalin-like 1 [Source:HGNC Symbol;Acc:HGNC:34436]
ENSG00000105516	4.69	1.27	3.68	4.53	1.05	4.33	0.00187147	0.00132728	NA	DBP	D site of albumin promoter (albumin D-box) binding protein [Source:HGNC Symbol;Acc:HGNC:2697]
ENSG00000237886	6.31	2.7	2.34	6.15	2.5	2.46	0.0147923	0.0314057	NA	LINC01573	long intergenic non-protein coding RNA 1573 [Source:HGNC Symbol;Acc:HGNC:51192]
ENSG00000079102	5.55	2.72	2.04	5.38	3.08	1.74	0.0156819	0.00948138	0.0103788	RUNX1T1	runt-related transcription factor 1; translocated to, 1 (cyclin D-related) [Source:HGNC Symbol;Acc:HGNC:1535]
ENSG00000099957	3.46	1.1	3.15	2.96	1.08	2.74	0.0209819	0.0162886	NA	P2RX6	purinergic receptor P2X, ligand gated ion channel, 6 [Source:HGNC Symbol;Acc:HGNC:8538]
ENSG00000197361	75.09	39.97	1.88	67.39	39.67	1.7	0.0446285	0.0222482	NA	FBXL22	F-box and leucine-rich repeat protein 22 [Source:HGNC Symbol;Acc:HGNC:27537]
ENSG00000224905	7.33	2.48	2.95	6.98	2.48	2.81	2.6136e-06	6.56379e-05	0.024677	AP001347.6	NA
