# Supplementary material for: Labour classified by cervical dilatation & fetal membrane rupture demonstrates differential impact on RNA-seq data for human myometrium tissues
Source: PLoS One. 2021 Nov 19;16(11):e0260119. doi: 10.1371/journal.pone.0260119 (PMC8604334; doi:10.1371/journal.pone.0260119)
Supplement: S3 Dataset — (XLSX) [file pone.0260119.s003.xlsx]

## Sheet: Column Headings
GO_ID	Gene Ontology Identifier from Gene Ontology Consortium knowledgebase
GO_Term	Gene Ontology Term
GO_Class	Gene Ontology Class
p-value	Fisher's Exact test p-value
Adjusted p-value	Benjamini-Hochberg procedure for false discovery rate correction of p-value
x1	Number of genes present in GO Class of all supplied genes
x2	Number of genes present in GO Class of all reference genes
n	Number of supplied genes
N	Number of reference genes
EnrichDirect	Enrichment direction, Over or Under -represented when compared to reference genes
GOlevl	GO annotation level, where 0 means the most basic function/pathway, higher number means more specific function/pathway
GeneID	Gene Identifier from Ensembl knowledgebase

## Sheet: TNL-vs-TEaL.GO_up
GO terms enriched for up-regulated DEGs at TEaL vs. TNL
GO_ID	GO_Term	GO_Class	p-value	Adjusted p-value	x1	x2	n	N	EnrichDirect	GOlevl	GeneID
GO:0006952	defense response	Biological Process (BP)	5.13e-12	3.49543e-09	18	606	27	5652	Over	4	ENSG00000018280,ENSG00000115590,ENSG00000117525,ENSG00000125148,ENSG00000125538,ENSG00000127507,ENSG00000128383,ENSG00000163661,ENSG00000163735,ENSG00000176170,ENSG00000186407,ENSG00000187116,ENSG00000211598,ENSG00000211893,ENSG00000211895,ENSG00000211896,ENSG00000239951,ENSG00000254709
GO:0006956	complement activation	Biological Process (BP)	4.62106e-11	2.1719e-08	7	30	27	5652	Over	4	ENSG00000125538,ENSG00000211598,ENSG00000211893,ENSG00000211895,ENSG00000211896,ENSG00000239951,ENSG00000254709
GO:0006909	phagocytosis	Biological Process (BP)	7.94372e-11	2.94469e-08	10	120	27	5652	Over	4	ENSG00000018280,ENSG00000125538,ENSG00000163661,ENSG00000176170,ENSG00000211598,ENSG00000211893,ENSG00000211895,ENSG00000211896,ENSG00000239951,ENSG00000254709
GO:0006954	inflammatory response	Biological Process (BP)	1.63458e-10	4.39001e-08	13	294	27	5652	Over	5	ENSG00000018280,ENSG00000115590,ENSG00000117525,ENSG00000125538,ENSG00000127507,ENSG00000163661,ENSG00000163735,ENSG00000176170,ENSG00000187116,ENSG00000211598,ENSG00000211893,ENSG00000211896,ENSG00000239951
GO:0006955	immune response	Biological Process (BP)	4.15812e-09	5.21151e-07	17	777	27	5652	Over	3	ENSG00000018280,ENSG00000115590,ENSG00000125148,ENSG00000125538,ENSG00000127507,ENSG00000128342,ENSG00000128383,ENSG00000163661,ENSG00000163735,ENSG00000186407,ENSG00000187116,ENSG00000211598,ENSG00000211893,ENSG00000211895,ENSG00000211896,ENSG00000239951,ENSG00000254709
GO:0006910	phagocytosis, recognition	Biological Process (BP)	1.99255e-07	1.30004e-05	4	12	27	5652	Over	5	ENSG00000211893,ENSG00000211895,ENSG00000211896,ENSG00000254709
GO:0006911	phagocytosis, engulfment	Biological Process (BP)	4.11306e-06	0.000171834	4	24	27	5652	Over	5	ENSG00000211893,ENSG00000211895,ENSG00000211896,ENSG00000254709
GO:0051704	multi-organism process	Biological Process (BP)	7.18658e-06	0.00027573	14	842	27	5652	Over	2	ENSG00000018280,ENSG00000105835,ENSG00000125148,ENSG00000125538,ENSG00000128342,ENSG00000128383,ENSG00000133794,ENSG00000163661,ENSG00000163735,ENSG00000211893,ENSG00000211895,ENSG00000211896,ENSG00000239951,ENSG00000254709
GO:0007165	signal transduction	Biological Process (BP)	7.94799e-06	0.000298845	20	1818	27	5652	Over	4	ENSG00000104415,ENSG00000105835,ENSG00000109321,ENSG00000115590,ENSG00000117525,ENSG00000125148,ENSG00000125538,ENSG00000127507,ENSG00000128342,ENSG00000133794,ENSG00000140379,ENSG00000163735,ENSG00000176170,ENSG00000187116,ENSG00000211598,ENSG00000211893,ENSG00000211895,ENSG00000211896,ENSG00000239951,ENSG00000254709
GO:0032612	interleukin-1 production	Biological Process (BP)	3.70833e-05	0.00108932	4	41	27	5652	Over	5	ENSG00000115590,ENSG00000125538,ENSG00000176170,ENSG00000187116
GO:0016192	vesicle-mediated transport	Biological Process (BP)	4.28254e-05	0.00121987	12	714	27	5652	Over	4	ENSG00000018280,ENSG00000109321,ENSG00000125538,ENSG00000127507,ENSG00000163661,ENSG00000176170,ENSG00000211598,ENSG00000211893,ENSG00000211895,ENSG00000211896,ENSG00000239951,ENSG00000254709
GO:0050900	leukocyte migration	Biological Process (BP)	0.000189055	0.00394914	6	185	27	5652	Over	3	ENSG00000125538,ENSG00000127507,ENSG00000163735,ENSG00000211598,ENSG00000211895,ENSG00000239951
GO:0044765	single-organism transport	Biological Process (BP)	0.000195176	0.00402987	16	1471	27	5652	Over	3	ENSG00000018280,ENSG00000109321,ENSG00000115590,ENSG00000125538,ENSG00000127507,ENSG00000128342,ENSG00000133794,ENSG00000163661,ENSG00000176170,ENSG00000187116,ENSG00000211598,ENSG00000211893,ENSG00000211895,ENSG00000211896,ENSG00000239951,ENSG00000254709
GO:0001775	cell activation	Biological Process (BP)	0.000197206	0.00402987	10	579	27	5652	Over	4	ENSG00000018280,ENSG00000105835,ENSG00000125538,ENSG00000127507,ENSG00000163661,ENSG00000187116,ENSG00000211893,ENSG00000211895,ENSG00000211896,ENSG00000254709
GO:0006473	protein acetylation	Biological Process (BP)	0.00041908	0.00743274	4	76	27	5652	Over	8	ENSG00000125538,ENSG00000128342,ENSG00000133794,ENSG00000176170
GO:0045321	leukocyte activation	Biological Process (BP)	0.000468021	0.00813962	9	522	27	5652	Over	3	ENSG00000018280,ENSG00000105835,ENSG00000125538,ENSG00000127507,ENSG00000163661,ENSG00000211893,ENSG00000211895,ENSG00000211896,ENSG00000254709
GO:0003094	glomerular filtration	Biological Process (BP)	0.00117716	0.0163931	2	11	27	5652	Over	7	ENSG00000211895,ENSG00000239951
GO:0046649	lymphocyte activation	Biological Process (BP)	0.0013423	0.0184199	6	267	27	5652	Over	4	ENSG00000018280,ENSG00000125538,ENSG00000211893,ENSG00000211895,ENSG00000211896,ENSG00000254709
GO:0016485	protein processing	Biological Process (BP)	0.00173308	0.022381	8	500	27	5652	Over	6	ENSG00000115590,ENSG00000117525,ENSG00000125538,ENSG00000133794,ENSG00000211598,ENSG00000211893,ENSG00000211896,ENSG00000239951
GO:0071621	granulocyte chemotaxis	Biological Process (BP)	0.0017381	0.022381	3	51	27	5652	Over	5	ENSG00000125538,ENSG00000127507,ENSG00000163735
GO:0040011	locomotion	Biological Process (BP)	0.00194848	0.0245848	9	635	27	5652	Over	2	ENSG00000117525,ENSG00000125538,ENSG00000127507,ENSG00000163661,ENSG00000163735,ENSG00000176170,ENSG00000211598,ENSG00000211895,ENSG00000239951
GO:0016477	cell migration	Biological Process (BP)	0.00223065	0.026711	8	520	27	5652	Over	4	ENSG00000117525,ENSG00000125538,ENSG00000127507,ENSG00000163735,ENSG00000176170,ENSG00000211598,ENSG00000211895,ENSG00000239951
GO:0045730	respiratory burst	Biological Process (BP)	0.00253079	0.0283208	2	16	27	5652	Over	4	ENSG00000018280,ENSG00000211895
GO:0051179	localization	Biological Process (BP)	0.00372304	0.0374295	18	2137	27	5652	Over	2	ENSG00000018280,ENSG00000109321,ENSG00000115590,ENSG00000117525,ENSG00000125538,ENSG00000127507,ENSG00000128342,ENSG00000133794,ENSG00000163661,ENSG00000163735,ENSG00000176170,ENSG00000187116,ENSG00000211598,ENSG00000211893,ENSG00000211895,ENSG00000211896,ENSG00000239951,ENSG00000254709
GO:0007566	embryo implantation	Biological Process (BP)	0.00396019	0.037969	2	20	27	5652	Over	4	ENSG00000125538,ENSG00000128342
GO:0022414	reproductive process	Biological Process (BP)	0.00405689	0.037969	6	332	27	5652	Over	2	ENSG00000105835,ENSG00000109321,ENSG00000125538,ENSG00000128342,ENSG00000133794,ENSG00000163661
GO:0007565	female pregnancy	Biological Process (BP)	0.00430109	0.037969	3	70	27	5652	Over	4	ENSG00000105835,ENSG00000125538,ENSG00000128342
GO:0015707	nitrite transport	Biological Process (BP)	0.00477707	0.037969	1	1	27	5652	Over	5	ENSG00000018280
GO:0048708	astrocyte differentiation	Biological Process (BP)	0.00478652	0.037969	2	22	27	5652	Over	6	ENSG00000125538,ENSG00000128342
GO:0042063	gliogenesis	Biological Process (BP)	0.00669848	0.0490006	3	82	27	5652	Over	7	ENSG00000109321,ENSG00000125538,ENSG00000128342
GO:0003823	antigen binding	Molecular Function (MF)	5.40262e-08	5.34575e-06	6	46	27	5652	Over	3	ENSG00000211598,ENSG00000211893,ENSG00000211895,ENSG00000211896,ENSG00000239951,ENSG00000254709
GO:0005102	receptor binding	Molecular Function (MF)	5.38209e-06	0.000215284	11	479	27	5652	Over	4	ENSG00000104415,ENSG00000105835,ENSG00000109321,ENSG00000125538,ENSG00000128342,ENSG00000133794,ENSG00000163735,ENSG00000211893,ENSG00000211895,ENSG00000211896,ENSG00000254709
GO:0005125	cytokine activity	Molecular Function (MF)	9.7907e-06	0.000350517	5	63	27	5652	Over	5	ENSG00000105835,ENSG00000109321,ENSG00000125538,ENSG00000128342,ENSG00000163735
GO:0001872	(1->3)-beta-D-glucan binding	Molecular Function (MF)	0.00477707	0.037969	1	1	27	5652	Over	5	ENSG00000163661
GO:0005615	extracellular space	Cellular Component (CC)	9.39794e-11	2.94469e-08	15	429	27	5652	Over	3	ENSG00000064886,ENSG00000104415,ENSG00000105835,ENSG00000109321,ENSG00000117525,ENSG00000125538,ENSG00000128342,ENSG00000163661,ENSG00000163735,ENSG00000211598,ENSG00000211893,ENSG00000211895,ENSG00000211896,ENSG00000239951,ENSG00000254709
GO:0005576	extracellular region	Cellular Component (CC)	4.93299e-08	5.15223e-06	18	1225	27	5652	Over	2	ENSG00000064886,ENSG00000104415,ENSG00000105835,ENSG00000109321,ENSG00000115590,ENSG00000117525,ENSG00000125538,ENSG00000128342,ENSG00000163661,ENSG00000163735,ENSG00000187116,ENSG00000198814,ENSG00000211598,ENSG00000211893,ENSG00000211895,ENSG00000211896,ENSG00000239951,ENSG00000254709
GO:0072562	blood microparticle	Cellular Component (CC)	1.2689e-06	5.81836e-05	5	42	27	5652	Over	3	ENSG00000211598,ENSG00000211893,ENSG00000211895,ENSG00000211896,ENSG00000239951
GO:0009986	cell surface	Cellular Component (CC)	0.000209182	0.00418364	7	271	27	5652	Over	3	ENSG00000109321,ENSG00000117525,ENSG00000187116,ENSG00000211893,ENSG00000211895,ENSG00000211896,ENSG00000254709
GO:0031988	membrane-bounded vesicle	Cellular Component (CC)	0.00141581	0.0188055	12	1057	27	5652	Over	4	ENSG00000018280,ENSG00000105835,ENSG00000109321,ENSG00000125538,ENSG00000163661,ENSG00000176170,ENSG00000198814,ENSG00000211893,ENSG00000211895,ENSG00000211896,ENSG00000239951,ENSG00000254709
GO:0005886	plasma membrane	Cellular Component (CC)	0.0023326	0.027408	14	1400	27	5652	Over	3	ENSG00000018280,ENSG00000105835,ENSG00000115590,ENSG00000117525,ENSG00000127507,ENSG00000176170,ENSG00000186407,ENSG00000187116,ENSG00000211598,ENSG00000211893,ENSG00000211895,ENSG00000211896,ENSG00000239951,ENSG00000254709

## Sheet: TNL-vs-TEaL.GO_down
GO terms enriched for down-regulated DEGs at TEaL vs. TNL
GO_ID	GO_Term	GO_Class	p-value	Adjusted p-value	x1	x2	n	N	EnrichDirect	GOlevl	GeneID
GO:0048511	rhythmic process	Biological Process (BP)	0.000239886	0.0263488	2	113	2	7264	Over	2	ENSG00000049246,ENSG00000167074
no significantly enriched Molecular Function (MF) GO terms identified
no significantly enriched Cellular Component (CC) GO terms identified

## Sheet: TNL-vs-TEsL.GO_up
GO terms enriched for up-regulated DEGs at TEsL vs. TNL
GO_ID	GO_Term	GO_Class	p-value	Adjusted p-value	x1	x2	n	N	EnrichDirect	GOlevl	GeneID
GO:0006954	inflammatory response	Biological Process (BP)	1.48247e-25	6.96611e-22	38	291	185	6426	Over	5	ENSG00000018280,ENSG00000034152,ENSG00000064932,ENSG00000073756,ENSG00000081041,ENSG00000090382,ENSG00000091106,ENSG00000099985,ENSG00000100644,ENSG00000103313,ENSG00000106366,ENSG00000108691,ENSG00000115226,ENSG00000115598,ENSG00000123610,ENSG00000124731,ENSG00000125538,ENSG00000125845,ENSG00000127507,ENSG00000130775,ENSG00000136244,ENSG00000136689,ENSG00000137801,ENSG00000148344,ENSG00000162891…
GO:0006952	defense response	Biological Process (BP)	5.23686e-19	6.152e-16	55	646	185	6426	Over	4	ENSG00000018280,ENSG00000034152,ENSG00000057657,ENSG00000064932,ENSG00000069399,ENSG00000073756,ENSG00000081041,ENSG00000090382,ENSG00000091106,ENSG00000099985,ENSG00000100644,ENSG00000103313,ENSG00000106366,ENSG00000108691,ENSG00000115226,ENSG00000115598,ENSG00000122641,ENSG00000123610,ENSG00000124731,ENSG00000125148,ENSG00000125538,ENSG00000125845,ENSG00000127507,ENSG00000128383,ENSG00000130775…
GO:0006955	immune response	Biological Process (BP)	2.18435e-18	2.05285e-15	66	877	185	6426	Over	3	ENSG00000011422,ENSG00000018280,ENSG00000026103,ENSG00000057657,ENSG00000059804,ENSG00000064932,ENSG00000069399,ENSG00000078081,ENSG00000081041,ENSG00000090382,ENSG00000091106,ENSG00000099985,ENSG00000103313,ENSG00000103569,ENSG00000108342,ENSG00000108691,ENSG00000113749,ENSG00000115598,ENSG00000119508,ENSG00000123610,ENSG00000124731,ENSG00000125148,ENSG00000125414,ENSG00000125538,ENSG00000125810…
GO:0001775	cell activation	Biological Process (BP)	8.89622e-15	5.22542e-12	50	639	185	6426	Over	4	ENSG00000011422,ENSG00000018280,ENSG00000057657,ENSG00000059804,ENSG00000064932,ENSG00000067082,ENSG00000069399,ENSG00000090382,ENSG00000105835,ENSG00000107968,ENSG00000108691,ENSG00000115598,ENSG00000118523,ENSG00000119508,ENSG00000122641,ENSG00000123610,ENSG00000123685,ENSG00000125538,ENSG00000125810,ENSG00000127507,ENSG00000129450,ENSG00000131042,ENSG00000134242,ENSG00000135919,ENSG00000136244…
GO:0045321	leukocyte activation	Biological Process (BP)	6.06424e-13	1.5831e-10	45	583	185	6426	Over	3	ENSG00000011422,ENSG00000018280,ENSG00000057657,ENSG00000059804,ENSG00000064932,ENSG00000067082,ENSG00000069399,ENSG00000090382,ENSG00000105835,ENSG00000107968,ENSG00000108691,ENSG00000115598,ENSG00000119508,ENSG00000122641,ENSG00000123610,ENSG00000123685,ENSG00000125538,ENSG00000125810,ENSG00000127507,ENSG00000129450,ENSG00000131042,ENSG00000134242,ENSG00000136244,ENSG00000137801,ENSG00000139572…
GO:0046903	secretion	Biological Process (BP)	1.28528e-12	2.87597e-10	49	673	185	6426	Over	4	ENSG00000008056,ENSG00000011422,ENSG00000018280,ENSG00000059804,ENSG00000090382,ENSG00000091106,ENSG00000099985,ENSG00000100644,ENSG00000106366,ENSG00000113749,ENSG00000118523,ENSG00000119508,ENSG00000120937,ENSG00000122641,ENSG00000122862,ENSG00000123610,ENSG00000125538,ENSG00000125810,ENSG00000127507,ENSG00000128342,ENSG00000129450,ENSG00000131042,ENSG00000134242,ENSG00000135604,ENSG00000135919…
GO:0002521	leukocyte differentiation	Biological Process (BP)	2.77192e-12	5.42718e-10	23	207	185	6426	Over	6	ENSG00000057657,ENSG00000064932,ENSG00000067082,ENSG00000069399,ENSG00000108342,ENSG00000115598,ENSG00000122641,ENSG00000123685,ENSG00000128342,ENSG00000131042,ENSG00000134242,ENSG00000136244,ENSG00000136997,ENSG00000154127,ENSG00000159216,ENSG00000162891,ENSG00000166523,ENSG00000169508,ENSG00000170909,ENSG00000172216,ENSG00000173334,ENSG00000175505,ENSG00000198805
GO:0040011	locomotion	Biological Process (BP)	7.81747e-11	9.88993e-09	49	726	185	6426	Over	2	ENSG00000006327,ENSG00000011422,ENSG00000034152,ENSG00000073756,ENSG00000081041,ENSG00000095739,ENSG00000100644,ENSG00000103257,ENSG00000106366,ENSG00000108691,ENSG00000111859,ENSG00000113070,ENSG00000115963,ENSG00000118523,ENSG00000119508,ENSG00000123610,ENSG00000124216,ENSG00000124731,ENSG00000125538,ENSG00000125845,ENSG00000127507,ENSG00000134242,ENSG00000135919,ENSG00000136244,ENSG00000136286…
GO:0048731	system development	Biological Process (BP)	1.21344e-10	1.46204e-08	80	1495	185	6426	Over	4	ENSG00000006327,ENSG00000008056,ENSG00000057657,ENSG00000064932,ENSG00000067082,ENSG00000069399,ENSG00000073756,ENSG00000075426,ENSG00000100644,ENSG00000103257,ENSG00000106366,ENSG00000108342,ENSG00000108691,ENSG00000109063,ENSG00000109321,ENSG00000113070,ENSG00000113749,ENSG00000117152,ENSG00000118194,ENSG00000118523,ENSG00000119508,ENSG00000120937,ENSG00000121577,ENSG00000122641,ENSG00000122862…
GO:0007155	cell adhesion	Biological Process (BP)	1.73265e-10	2.03544e-08	34	425	185	6426	Over	3	ENSG00000006327,ENSG00000062716,ENSG00000104415,ENSG00000106366,ENSG00000108691,ENSG00000111859,ENSG00000115165,ENSG00000115963,ENSG00000118523,ENSG00000119508,ENSG00000123610,ENSG00000125538,ENSG00000125810,ENSG00000125845,ENSG00000127507,ENSG00000129450,ENSG00000130775,ENSG00000131042,ENSG00000135919,ENSG00000136286,ENSG00000136689,ENSG00000137801,ENSG00000142512,ENSG00000143322,ENSG00000144476…
GO:0007165	signal transduction	Biological Process (BP)	2.01469e-10	2.30903e-08	100	2072	185	6426	Over	4	ENSG00000006327,ENSG00000011422,ENSG00000013588,ENSG00000026103,ENSG00000034152,ENSG00000067082,ENSG00000069399,ENSG00000071282,ENSG00000073756,ENSG00000081041,ENSG00000095739,ENSG00000095794,ENSG00000099985,ENSG00000100644,ENSG00000104415,ENSG00000105835,ENSG00000106366,ENSG00000107968,ENSG00000108342,ENSG00000108691,ENSG00000109321,ENSG00000111859,ENSG00000113070,ENSG00000113749,ENSG00000115598…
GO:0048513	organ development	Biological Process (BP)	2.30428e-10	2.51809e-08	61	1022	185	6426	Over	4	ENSG00000057657,ENSG00000064932,ENSG00000067082,ENSG00000069399,ENSG00000073756,ENSG00000075426,ENSG00000100644,ENSG00000106366,ENSG00000108342,ENSG00000108691,ENSG00000109063,ENSG00000109321,ENSG00000113070,ENSG00000113749,ENSG00000117152,ENSG00000118194,ENSG00000118523,ENSG00000119508,ENSG00000121577,ENSG00000122641,ENSG00000122862,ENSG00000123685,ENSG00000124216,ENSG00000125845,ENSG00000128342…
GO:0001816	cytokine production	Biological Process (BP)	2.45658e-10	2.62352e-08	28	317	185	6426	Over	4	ENSG00000018280,ENSG00000034152,ENSG00000069399,ENSG00000073756,ENSG00000091106,ENSG00000100644,ENSG00000103313,ENSG00000106366,ENSG00000115598,ENSG00000119508,ENSG00000122641,ENSG00000122862,ENSG00000125538,ENSG00000131042,ENSG00000134242,ENSG00000136244,ENSG00000136689,ENSG00000137801,ENSG00000159216,ENSG00000163220,ENSG00000166523,ENSG00000170909,ENSG00000172216,ENSG00000176170,ENSG00000187116…
GO:0016477	cell migration	Biological Process (BP)	2.59557e-10	2.71036e-08	41	570	185	6426	Over	4	ENSG00000006327,ENSG00000034152,ENSG00000073756,ENSG00000081041,ENSG00000095739,ENSG00000100644,ENSG00000103257,ENSG00000106366,ENSG00000108691,ENSG00000111859,ENSG00000113070,ENSG00000115963,ENSG00000118523,ENSG00000123610,ENSG00000124216,ENSG00000124731,ENSG00000125538,ENSG00000125845,ENSG00000127507,ENSG00000134242,ENSG00000135919,ENSG00000136244,ENSG00000136286,ENSG00000136689,ENSG00000136997…
GO:0032502	developmental process	Biological Process (BP)	4.50945e-10	4.50849e-08	102	2155	185	6426	Over	2	ENSG00000006327,ENSG00000008056,ENSG00000057657,ENSG00000062716,ENSG00000064932,ENSG00000067082,ENSG00000069399,ENSG00000073756,ENSG00000075426,ENSG00000095739,ENSG00000095794,ENSG00000099985,ENSG00000100644,ENSG00000103257,ENSG00000105835,ENSG00000106366,ENSG00000108342,ENSG00000108691,ENSG00000109063,ENSG00000109321,ENSG00000111859,ENSG00000113070,ENSG00000113749,ENSG00000115598,ENSG00000115963…
GO:0048870	cell motility	Biological Process (BP)	1.03038e-09	8.98868e-08	42	609	185	6426	Over	3	ENSG00000006327,ENSG00000034152,ENSG00000073756,ENSG00000081041,ENSG00000095739,ENSG00000100644,ENSG00000103257,ENSG00000106366,ENSG00000108691,ENSG00000111859,ENSG00000113070,ENSG00000115963,ENSG00000118523,ENSG00000123610,ENSG00000124216,ENSG00000124731,ENSG00000125538,ENSG00000125845,ENSG00000127507,ENSG00000134242,ENSG00000135919,ENSG00000136244,ENSG00000136286,ENSG00000136689,ENSG00000136997…
GO:0007154	cell communication	Biological Process (BP)	1.45618e-09	1.14698e-07	105	2282	185	6426	Over	4	ENSG00000006327,ENSG00000008056,ENSG00000011422,ENSG00000013588,ENSG00000026103,ENSG00000034152,ENSG00000062716,ENSG00000067082,ENSG00000069399,ENSG00000071282,ENSG00000073756,ENSG00000081041,ENSG00000095739,ENSG00000095794,ENSG00000099985,ENSG00000100644,ENSG00000104415,ENSG00000105835,ENSG00000106366,ENSG00000107968,ENSG00000108342,ENSG00000108691,ENSG00000109321,ENSG00000111859,ENSG00000113070…
GO:0050900	leukocyte migration	Biological Process (BP)	1.12002e-08	6.92498e-07	19	191	185	6426	Over	3	ENSG00000081041,ENSG00000103257,ENSG00000106366,ENSG00000108691,ENSG00000124731,ENSG00000125538,ENSG00000127507,ENSG00000134242,ENSG00000136244,ENSG00000136286,ENSG00000136689,ENSG00000137801,ENSG00000163220,ENSG00000163739,ENSG00000169429,ENSG00000169508,ENSG00000171049,ENSG00000178726,ENSG00000197405
GO:0000165	MAPK cascade	Biological Process (BP)	1.37422e-08	8.00497e-07	31	412	185	6426	Over	5	ENSG00000026103,ENSG00000034152,ENSG00000099985,ENSG00000107968,ENSG00000108691,ENSG00000109321,ENSG00000113070,ENSG00000116717,ENSG00000117152,ENSG00000118523,ENSG00000122641,ENSG00000125538,ENSG00000125845,ENSG00000128342,ENSG00000134242,ENSG00000136244,ENSG00000136689,ENSG00000136997,ENSG00000137801,ENSG00000138166,ENSG00000144476,ENSG00000163162,ENSG00000169508,ENSG00000171049,ENSG00000171051…
GO:0006887	exocytosis	Biological Process (BP)	1.78948e-08	1.00105e-06	31	415	185	6426	Over	5	ENSG00000008056,ENSG00000011422,ENSG00000018280,ENSG00000059804,ENSG00000090382,ENSG00000106366,ENSG00000119508,ENSG00000122862,ENSG00000123610,ENSG00000125810,ENSG00000127507,ENSG00000129450,ENSG00000131042,ENSG00000135604,ENSG00000136286,ENSG00000137801,ENSG00000139572,ENSG00000143226,ENSG00000163220,ENSG00000163661,ENSG00000163739,ENSG00000164674,ENSG00000169385,ENSG00000170909,ENSG00000171049…
GO:0001525	angiogenesis	Biological Process (BP)	3.80009e-08	1.82211e-06	19	199	185	6426	Over	4	ENSG00000006327,ENSG00000073756,ENSG00000100644,ENSG00000106366,ENSG00000108691,ENSG00000118523,ENSG00000120937,ENSG00000125538,ENSG00000135048,ENSG00000136244,ENSG00000137801,ENSG00000144476,ENSG00000159216,ENSG00000159399,ENSG00000167772,ENSG00000169429,ENSG00000171236,ENSG00000176170,ENSG00000197405
GO:0065007	biological regulation	Biological Process (BP)	8.41063e-08	3.52871e-06	153	4098	185	6426	Over	2	ENSG00000006327,ENSG00000008056,ENSG00000010818,ENSG00000011422,ENSG00000013588,ENSG00000018280,ENSG00000026103,ENSG00000034152,ENSG00000057657,ENSG00000064932,ENSG00000067082,ENSG00000069399,ENSG00000071282,ENSG00000073756,ENSG00000075426,ENSG00000078081,ENSG00000081041,ENSG00000090382,ENSG00000091106,ENSG00000095739,ENSG00000095794,ENSG00000099985,ENSG00000100644,ENSG00000103044,ENSG00000103313…
GO:0001944	vasculature development	Biological Process (BP)	1.1822e-07	4.91608e-06	23	279	185	6426	Over	5	ENSG00000006327,ENSG00000057657,ENSG00000073756,ENSG00000100644,ENSG00000106366,ENSG00000108691,ENSG00000118523,ENSG00000120937,ENSG00000125538,ENSG00000128342,ENSG00000135048,ENSG00000136244,ENSG00000137801,ENSG00000144476,ENSG00000159216,ENSG00000159399,ENSG00000163638,ENSG00000167772,ENSG00000169429,ENSG00000171236,ENSG00000175592,ENSG00000176170,ENSG00000197405
GO:0030154	cell differentiation	Biological Process (BP)	1.27165e-07	5.24165e-06	70	1399	185	6426	Over	5	ENSG00000006327,ENSG00000008056,ENSG00000057657,ENSG00000064932,ENSG00000067082,ENSG00000069399,ENSG00000073756,ENSG00000075426,ENSG00000095739,ENSG00000095794,ENSG00000100644,ENSG00000103257,ENSG00000106366,ENSG00000108342,ENSG00000108691,ENSG00000109063,ENSG00000109321,ENSG00000111859,ENSG00000113749,ENSG00000115598,ENSG00000117152,ENSG00000118194,ENSG00000118523,ENSG00000119508,ENSG00000121577…
GO:0043299	leukocyte degranulation	Biological Process (BP)	1.33027e-07	5.43561e-06	24	299	185	6426	Over	4	ENSG00000011422,ENSG00000018280,ENSG00000059804,ENSG00000090382,ENSG00000119508,ENSG00000123610,ENSG00000125810,ENSG00000127507,ENSG00000129450,ENSG00000131042,ENSG00000139572,ENSG00000143226,ENSG00000163220,ENSG00000163661,ENSG00000163739,ENSG00000169385,ENSG00000170909,ENSG00000171049,ENSG00000171051,ENSG00000171236,ENSG00000173110,ENSG00000197249,ENSG00000197405,ENSG00000198805
GO:0042119	neutrophil activation	Biological Process (BP)	2.45521e-07	9.3797e-06	23	286	185	6426	Over	6	ENSG00000011422,ENSG00000018280,ENSG00000059804,ENSG00000090382,ENSG00000123610,ENSG00000125810,ENSG00000129450,ENSG00000131042,ENSG00000139572,ENSG00000143226,ENSG00000163220,ENSG00000163661,ENSG00000163739,ENSG00000169385,ENSG00000169429,ENSG00000170909,ENSG00000171049,ENSG00000171051,ENSG00000171236,ENSG00000173110,ENSG00000197249,ENSG00000197405,ENSG00000198805
GO:0006935	chemotaxis	Biological Process (BP)	2.55907e-07	9.69765e-06	21	249	185	6426	Over	4	ENSG00000011422,ENSG00000081041,ENSG00000106366,ENSG00000108691,ENSG00000113070,ENSG00000119508,ENSG00000125538,ENSG00000127507,ENSG00000136244,ENSG00000136689,ENSG00000137801,ENSG00000144476,ENSG00000163220,ENSG00000163739,ENSG00000169385,ENSG00000169429,ENSG00000169508,ENSG00000171049,ENSG00000171051,ENSG00000175592,ENSG00000197405
GO:0007610	behavior	Biological Process (BP)	4.93562e-07	1.71796e-05	21	255	185	6426	Over	3	ENSG00000073756,ENSG00000100644,ENSG00000106366,ENSG00000108691,ENSG00000113749,ENSG00000119508,ENSG00000131042,ENSG00000135919,ENSG00000136244,ENSG00000137801,ENSG00000143322,ENSG00000159200,ENSG00000166073,ENSG00000169429,ENSG00000169508,ENSG00000171049,ENSG00000172216,ENSG00000175592,ENSG00000181195,ENSG00000197405,ENSG00000254647
GO:0043312	neutrophil degranulation	Biological Process (BP)	6.75536e-07	2.2837e-05	22	277	185	6426	Over	5	ENSG00000011422,ENSG00000018280,ENSG00000059804,ENSG00000090382,ENSG00000123610,ENSG00000125810,ENSG00000129450,ENSG00000131042,ENSG00000139572,ENSG00000143226,ENSG00000163220,ENSG00000163661,ENSG00000163739,ENSG00000169385,ENSG00000170909,ENSG00000171049,ENSG00000171051,ENSG00000171236,ENSG00000173110,ENSG00000197249,ENSG00000197405,ENSG00000198805
GO:0009888	tissue development	Biological Process (BP)	9.74271e-07	3.20147e-05	37	603	185	6426	Over	4	ENSG00000057657,ENSG00000064932,ENSG00000073756,ENSG00000075426,ENSG00000100644,ENSG00000109321,ENSG00000113070,ENSG00000113749,ENSG00000117152,ENSG00000118194,ENSG00000118523,ENSG00000119508,ENSG00000121577,ENSG00000122641,ENSG00000122862,ENSG00000124216,ENSG00000125845,ENSG00000128342,ENSG00000131737,ENSG00000131873,ENSG00000134317,ENSG00000135919,ENSG00000136997,ENSG00000137193,ENSG00000144136…
GO:0060326	cell chemotaxis	Biological Process (BP)	9.85889e-07	3.21715e-05	16	132	185	6426	Over	5	ENSG00000081041,ENSG00000106366,ENSG00000108691,ENSG00000113070,ENSG00000125538,ENSG00000127507,ENSG00000136244,ENSG00000136689,ENSG00000137801,ENSG00000144476,ENSG00000163220,ENSG00000163739,ENSG00000169429,ENSG00000169508,ENSG00000171049,ENSG00000197405
GO:0006468	protein phosphorylation	Biological Process (BP)	1.14865e-06	3.69691e-05	39	653	185	6426	Over	7	ENSG00000011422,ENSG00000013588,ENSG00000018280,ENSG00000026103,ENSG00000034152,ENSG00000073756,ENSG00000099985,ENSG00000107968,ENSG00000108342,ENSG00000108691,ENSG00000109321,ENSG00000111859,ENSG00000113070,ENSG00000116717,ENSG00000117152,ENSG00000118523,ENSG00000122641,ENSG00000125538,ENSG00000125845,ENSG00000128342,ENSG00000134242,ENSG00000136244,ENSG00000137193,ENSG00000137801,ENSG00000138166…
GO:0030595	leukocyte chemotaxis	Biological Process (BP)	1.19921e-06	3.80748e-05	14	103	185	6426	Over	4	ENSG00000081041,ENSG00000106366,ENSG00000108691,ENSG00000125538,ENSG00000127507,ENSG00000136244,ENSG00000136689,ENSG00000137801,ENSG00000163220,ENSG00000163739,ENSG00000169429,ENSG00000169508,ENSG00000171049,ENSG00000197405
GO:0003008	system process	Biological Process (BP)	1.50937e-06	4.72836e-05	30	452	185	6426	Over	4	ENSG00000034152,ENSG00000071282,ENSG00000073756,ENSG00000100644,ENSG00000103569,ENSG00000105835,ENSG00000108691,ENSG00000109061,ENSG00000109063,ENSG00000113070,ENSG00000113749,ENSG00000117152,ENSG00000118194,ENSG00000118523,ENSG00000119508,ENSG00000120937,ENSG00000121577,ENSG00000122641,ENSG00000125414,ENSG00000125538,ENSG00000131042,ENSG00000135919,ENSG00000143333,ENSG00000159200,ENSG00000172216…
GO:0008283	cell proliferation	Biological Process (BP)	4.09711e-06	0.000115283	43	777	185	6426	Over	3	ENSG00000018280,ENSG00000057657,ENSG00000073756,ENSG00000075426,ENSG00000095739,ENSG00000099985,ENSG00000100644,ENSG00000105835,ENSG00000108342,ENSG00000109321,ENSG00000113070,ENSG00000118523,ENSG00000119508,ENSG00000122641,ENSG00000125538,ENSG00000125845,ENSG00000128342,ENSG00000131042,ENSG00000134242,ENSG00000135919,ENSG00000136244,ENSG00000136997,ENSG00000137193,ENSG00000137801,ENSG00000143322…
GO:0071621	granulocyte chemotaxis	Biological Process (BP)	6.62381e-06	0.000177859	10	60	185	6426	Over	5	ENSG00000081041,ENSG00000108691,ENSG00000125538,ENSG00000127507,ENSG00000136689,ENSG00000137801,ENSG00000163220,ENSG00000163739,ENSG00000169429,ENSG00000197405
GO:0008219	cell death	Biological Process (BP)	7.90048e-06	0.00020398	48	921	185	6426	Over	4	ENSG00000006327,ENSG00000011422,ENSG00000026103,ENSG00000069399,ENSG00000073756,ENSG00000075426,ENSG00000078081,ENSG00000091106,ENSG00000100644,ENSG00000104415,ENSG00000105835,ENSG00000106366,ENSG00000108342,ENSG00000108691,ENSG00000116717,ENSG00000118523,ENSG00000119508,ENSG00000122641,ENSG00000122862,ENSG00000124216,ENSG00000125538,ENSG00000125845,ENSG00000126003,ENSG00000131737,ENSG00000133874…
GO:0006953	acute-phase response	Biological Process (BP)	1.04248e-05	0.000257822	6	19	185	6426	Over	7	ENSG00000073756,ENSG00000125538,ENSG00000136244,ENSG00000172216,ENSG00000197249,ENSG00000254647
GO:0044699	single-organism process	Biological Process (BP)	1.10231e-05	0.000271192	169	5003	185	6426	Over	2	ENSG00000006327,ENSG00000008056,ENSG00000011422,ENSG00000013588,ENSG00000018280,ENSG00000026103,ENSG00000034152,ENSG00000057657,ENSG00000059804,ENSG00000062716,ENSG00000064932,ENSG00000065911,ENSG00000067082,ENSG00000069399,ENSG00000071282,ENSG00000073756,ENSG00000075426,ENSG00000078081,ENSG00000081041,ENSG00000086544,ENSG00000090382,ENSG00000091106,ENSG00000095739,ENSG00000095794,ENSG00000099985…
GO:0018108	peptidyl-tyrosine phosphorylation	Biological Process (BP)	1.15646e-05	0.000281566	16	159	185	6426	Over	8	ENSG00000013588,ENSG00000034152,ENSG00000099985,ENSG00000108342,ENSG00000109321,ENSG00000111859,ENSG00000113070,ENSG00000128342,ENSG00000134242,ENSG00000136244,ENSG00000143322,ENSG00000155926,ENSG00000162891,ENSG00000175505,ENSG00000187116,ENSG00000196396
GO:0042730	fibrinolysis	Biological Process (BP)	2.17538e-05	0.000471065	4	7	185	6426	Over	6	ENSG00000011422,ENSG00000106366,ENSG00000137801,ENSG00000178726
GO:0048708	astrocyte differentiation	Biological Process (BP)	2.66723e-05	0.000567118	6	22	185	6426	Over	6	ENSG00000125538,ENSG00000125845,ENSG00000128342,ENSG00000135919,ENSG00000171049,ENSG00000175505
GO:0042063	gliogenesis	Biological Process (BP)	4.31571e-05	0.000862959	11	89	185	6426	Over	7	ENSG00000108691,ENSG00000109321,ENSG00000125538,ENSG00000125845,ENSG00000128342,ENSG00000135919,ENSG00000136244,ENSG00000136997,ENSG00000171049,ENSG00000175505,ENSG00000181195
GO:0007267	cell-cell signaling	Biological Process (BP)	5.57516e-05	0.00106929	21	310	185	6426	Over	4	ENSG00000008056,ENSG00000073756,ENSG00000104415,ENSG00000105835,ENSG00000108691,ENSG00000109321,ENSG00000113749,ENSG00000117152,ENSG00000122641,ENSG00000123610,ENSG00000125538,ENSG00000125845,ENSG00000131042,ENSG00000135604,ENSG00000135919,ENSG00000136244,ENSG00000136689,ENSG00000163220,ENSG00000166073,ENSG00000181195,ENSG00000254647
GO:0016310	phosphorylation	Biological Process (BP)	6.4814e-05	0.00121339	48	981	185	6426	Over	6	ENSG00000011422,ENSG00000013588,ENSG00000018280,ENSG00000026103,ENSG00000034152,ENSG00000073756,ENSG00000086544,ENSG00000099985,ENSG00000107968,ENSG00000108342,ENSG00000108691,ENSG00000109321,ENSG00000111859,ENSG00000113070,ENSG00000116717,ENSG00000117152,ENSG00000118523,ENSG00000122641,ENSG00000125538,ENSG00000125845,ENSG00000128342,ENSG00000134242,ENSG00000136244,ENSG00000136689,ENSG00000136997…
GO:0030593	neutrophil chemotaxis	Biological Process (BP)	7.72833e-05	0.00140286	8	50	185	6426	Over	6	ENSG00000081041,ENSG00000108691,ENSG00000125538,ENSG00000136689,ENSG00000163220,ENSG00000163739,ENSG00000169429,ENSG00000197405
GO:0006915	apoptotic process	Biological Process (BP)	0.000110723	0.00191988	42	836	185	6426	Over	6	ENSG00000006327,ENSG00000011422,ENSG00000026103,ENSG00000069399,ENSG00000073756,ENSG00000078081,ENSG00000091106,ENSG00000100644,ENSG00000106366,ENSG00000108691,ENSG00000116717,ENSG00000118523,ENSG00000119508,ENSG00000122641,ENSG00000122862,ENSG00000124216,ENSG00000125538,ENSG00000125845,ENSG00000126003,ENSG00000133874,ENSG00000136244,ENSG00000136997,ENSG00000137193,ENSG00000137331,ENSG00000137801…
GO:0016192	vesicle-mediated transport	Biological Process (BP)	0.000141764	0.00232919	44	897	185	6426	Over	4	ENSG00000008056,ENSG00000011422,ENSG00000018280,ENSG00000059804,ENSG00000090382,ENSG00000106366,ENSG00000108691,ENSG00000109321,ENSG00000119508,ENSG00000122862,ENSG00000123610,ENSG00000125414,ENSG00000125538,ENSG00000125810,ENSG00000127507,ENSG00000129450,ENSG00000131042,ENSG00000135604,ENSG00000136286,ENSG00000137801,ENSG00000139572,ENSG00000143226,ENSG00000143322,ENSG00000144476,ENSG00000163220…
GO:0019932	second-messenger-mediated signaling	Biological Process (BP)	0.00015205	0.00246374	11	102	185	6426	Over	6	ENSG00000071282,ENSG00000120937,ENSG00000125148,ENSG00000137801,ENSG00000144476,ENSG00000159200,ENSG00000169429,ENSG00000171049,ENSG00000171051,ENSG00000176170,ENSG00000254647
GO:0051704	multi-organism process	Biological Process (BP)	0.000159068	0.00255106	46	955	185	6426	Over	2	ENSG00000018280,ENSG00000057657,ENSG00000062716,ENSG00000064932,ENSG00000069399,ENSG00000073756,ENSG00000081041,ENSG00000090382,ENSG00000091106,ENSG00000095794,ENSG00000105835,ENSG00000106366,ENSG00000108342,ENSG00000108691,ENSG00000123610,ENSG00000123685,ENSG00000125148,ENSG00000125538,ENSG00000125810,ENSG00000125845,ENSG00000128342,ENSG00000128383,ENSG00000131042,ENSG00000134242,ENSG00000135919…
GO:0042592	homeostatic process	Biological Process (BP)	0.000162948	0.0026044	35	664	185	6426	Over	4	ENSG00000018280,ENSG00000073756,ENSG00000090382,ENSG00000100644,ENSG00000103569,ENSG00000104635,ENSG00000108691,ENSG00000118523,ENSG00000119508,ENSG00000120937,ENSG00000122641,ENSG00000125148,ENSG00000125538,ENSG00000134317,ENSG00000136244,ENSG00000136997,ENSG00000143322,ENSG00000144476,ENSG00000148154,ENSG00000154127,ENSG00000159399,ENSG00000163220,ENSG00000164647,ENSG00000164761,ENSG00000167772…
GO:0048878	chemical homeostasis	Biological Process (BP)	0.000165183	0.00263116	24	395	185	6426	Over	5	ENSG00000018280,ENSG00000100644,ENSG00000103569,ENSG00000104635,ENSG00000120937,ENSG00000125148,ENSG00000134317,ENSG00000136997,ENSG00000143322,ENSG00000144476,ENSG00000148154,ENSG00000154127,ENSG00000159399,ENSG00000163220,ENSG00000164647,ENSG00000167772,ENSG00000171049,ENSG00000171051,ENSG00000186832,ENSG00000187193,ENSG00000197405,ENSG00000205362,ENSG00000205364,ENSG00000254647
GO:0038066	p38MAPK cascade	Biological Process (BP)	0.000204285	0.00318916	5	20	185	6426	Over	7	ENSG00000034152,ENSG00000116717,ENSG00000125538,ENSG00000125845,ENSG00000176170
GO:0030098	lymphocyte differentiation	Biological Process (BP)	0.000221697	0.00342682	13	143	185	6426	Over	5	ENSG00000057657,ENSG00000067082,ENSG00000069399,ENSG00000115598,ENSG00000122641,ENSG00000131042,ENSG00000134242,ENSG00000136244,ENSG00000159216,ENSG00000166523,ENSG00000169508,ENSG00000175505,ENSG00000198805
GO:0008643	carbohydrate transport	Biological Process (BP)	0.000226665	0.00346938	8	58	185	6426	Over	4	ENSG00000059804,ENSG00000103569,ENSG00000119508,ENSG00000125538,ENSG00000136997,ENSG00000159399,ENSG00000168389,ENSG00000254647
GO:0044708	single-organism behavior	Biological Process (BP)	0.000233211	0.00355799	12	125	185	6426	Over	3	ENSG00000073756,ENSG00000100644,ENSG00000113749,ENSG00000119508,ENSG00000131042,ENSG00000135919,ENSG00000137801,ENSG00000143322,ENSG00000159200,ENSG00000172216,ENSG00000175592,ENSG00000181195
GO:0007259	JAK-STAT cascade	Biological Process (BP)	0.000255861	0.00384118	8	59	185	6426	Over	6	ENSG00000069399,ENSG00000099985,ENSG00000108691,ENSG00000128342,ENSG00000136244,ENSG00000162891,ENSG00000175505,ENSG00000196396
GO:0030728	ovulation	Biological Process (BP)	0.000274639	0.00405826	4	12	185	6426	Over	4	ENSG00000073756,ENSG00000122641,ENSG00000123610,ENSG00000136997
GO:0046649	lymphocyte activation	Biological Process (BP)	0.00028143	0.00414558	19	291	185	6426	Over	4	ENSG00000018280,ENSG00000057657,ENSG00000067082,ENSG00000069399,ENSG00000107968,ENSG00000108691,ENSG00000115598,ENSG00000122641,ENSG00000125538,ENSG00000131042,ENSG00000134242,ENSG00000136244,ENSG00000159216,ENSG00000166523,ENSG00000169508,ENSG00000172216,ENSG00000175505,ENSG00000198805,ENSG00000254647
GO:0042116	macrophage activation	Biological Process (BP)	0.000304123	0.00441072	6	33	185	6426	Over	5	ENSG00000018280,ENSG00000064932,ENSG00000105835,ENSG00000125810,ENSG00000137801,ENSG00000171049
GO:0008544	epidermis development	Biological Process (BP)	0.000348818	0.00492221	11	112	185	6426	Over	5	ENSG00000075426,ENSG00000118523,ENSG00000122641,ENSG00000124216,ENSG00000131737,ENSG00000134317,ENSG00000148154,ENSG00000159216,ENSG00000162891,ENSG00000185022,ENSG00000186832
GO:0001503	ossification	Biological Process (BP)	0.00055288	0.00705974	13	157	185	6426	Over	4	ENSG00000064932,ENSG00000073756,ENSG00000100644,ENSG00000109321,ENSG00000118523,ENSG00000122862,ENSG00000124216,ENSG00000125845,ENSG00000131873,ENSG00000136244,ENSG00000151014,ENSG00000172216,ENSG00000181195
GO:0030216	keratinocyte differentiation	Biological Process (BP)	0.000735476	0.00895337	7	53	185	6426	Over	7	ENSG00000075426,ENSG00000131737,ENSG00000134317,ENSG00000148154,ENSG00000159216,ENSG00000162891,ENSG00000186832
GO:0050890	cognition	Biological Process (BP)	0.000760576	0.00911721	9	86	185	6426	Over	6	ENSG00000073756,ENSG00000100644,ENSG00000113749,ENSG00000131042,ENSG00000159200,ENSG00000172216,ENSG00000175592,ENSG00000197405,ENSG00000254647
GO:0050801	ion homeostasis	Biological Process (BP)	0.000951381	0.0109572	18	289	185	6426	Over	6	ENSG00000018280,ENSG00000100644,ENSG00000104635,ENSG00000120937,ENSG00000125148,ENSG00000136997,ENSG00000143322,ENSG00000144476,ENSG00000154127,ENSG00000163220,ENSG00000164647,ENSG00000171049,ENSG00000171051,ENSG00000187193,ENSG00000197405,ENSG00000205362,ENSG00000205364,ENSG00000254647
GO:0030316	osteoclast differentiation	Biological Process (BP)	0.00116193	0.0129997	6	42	185	6426	Over	8	ENSG00000064932,ENSG00000154127,ENSG00000162891,ENSG00000169508,ENSG00000170909,ENSG00000172216
GO:0006820	anion transport	Biological Process (BP)	0.00127295	0.0138784	13	184	185	6426	Over	5	ENSG00000018280,ENSG00000103257,ENSG00000103569,ENSG00000108932,ENSG00000112394,ENSG00000117152,ENSG00000117479,ENSG00000125538,ENSG00000136997,ENSG00000137801,ENSG00000144136,ENSG00000168389,ENSG00000172216
GO:0030097	hemopoiesis	Biological Process (BP)	0.00144204	0.0155089	14	207	185	6426	Over	5	ENSG00000064932,ENSG00000067082,ENSG00000069399,ENSG00000100644,ENSG00000108342,ENSG00000122641,ENSG00000123685,ENSG00000134242,ENSG00000136244,ENSG00000159216,ENSG00000166523,ENSG00000169508,ENSG00000170909,ENSG00000175505
GO:0030104	water homeostasis	Biological Process (BP)	0.0014825	0.0156262	4	18	185	6426	Over	6	ENSG00000103569,ENSG00000134317,ENSG00000148154,ENSG00000186832
GO:0051179	localization	Biological Process (BP)	0.00155499	0.0162091	93	2495	185	6426	Over	2	ENSG00000006327,ENSG00000008056,ENSG00000011422,ENSG00000018280,ENSG00000034152,ENSG00000059804,ENSG00000069399,ENSG00000073756,ENSG00000081041,ENSG00000090382,ENSG00000091106,ENSG00000095739,ENSG00000099985,ENSG00000100644,ENSG00000103257,ENSG00000103569,ENSG00000104635,ENSG00000106366,ENSG00000108691,ENSG00000108932,ENSG00000109321,ENSG00000111859,ENSG00000112394,ENSG00000113070,ENSG00000113749…
GO:0007565	female pregnancy	Biological Process (BP)	0.00169899	0.0176238	8	78	185	6426	Over	4	ENSG00000057657,ENSG00000062716,ENSG00000073756,ENSG00000105835,ENSG00000125538,ENSG00000128342,ENSG00000175592,ENSG00000178726
GO:0070486	leukocyte aggregation	Biological Process (BP)	0.00173506	0.0178014	3	9	185	6426	Over	6	ENSG00000119508,ENSG00000125538,ENSG00000163220
GO:0044765	single-organism transport	Biological Process (BP)	0.00196373	0.0198137	69	1739	185	6426	Over	3	ENSG00000008056,ENSG00000011422,ENSG00000018280,ENSG00000059804,ENSG00000073756,ENSG00000090382,ENSG00000091106,ENSG00000099985,ENSG00000100644,ENSG00000103257,ENSG00000103569,ENSG00000104635,ENSG00000106366,ENSG00000108691,ENSG00000108932,ENSG00000109321,ENSG00000112394,ENSG00000113749,ENSG00000117152,ENSG00000117479,ENSG00000118523,ENSG00000119508,ENSG00000120937,ENSG00000122641,ENSG00000122862…
GO:0031100	organ regeneration	Biological Process (BP)	0.002005	0.0200885	5	32	185	6426	Over	5	ENSG00000119508,ENSG00000136997,ENSG00000166741,ENSG00000172216,ENSG00000197405
GO:0031638	zymogen activation	Biological Process (BP)	0.00207296	0.0206374	7	63	185	6426	Over	7	ENSG00000026103,ENSG00000091106,ENSG00000106366,ENSG00000135919,ENSG00000137801,ENSG00000163220,ENSG00000164741
GO:0001890	placenta development	Biological Process (BP)	0.00207296	0.0206374	7	63	185	6426	Over	4	ENSG00000057657,ENSG00000073756,ENSG00000100644,ENSG00000124216,ENSG00000128342,ENSG00000172216,ENSG00000175592
GO:0007566	embryo implantation	Biological Process (BP)	0.00224393	0.0220591	4	20	185	6426	Over	4	ENSG00000062716,ENSG00000073756,ENSG00000125538,ENSG00000128342
GO:0042060	wound healing	Biological Process (BP)	0.00291156	0.0270919	14	218	185	6426	Over	5	ENSG00000006327,ENSG00000011422,ENSG00000018280,ENSG00000100644,ENSG00000106366,ENSG00000113070,ENSG00000135919,ENSG00000136244,ENSG00000137801,ENSG00000154127,ENSG00000178726,ENSG00000185022,ENSG00000197249,ENSG00000254647
GO:0060021	palate development	Biological Process (BP)	0.003239	0.029122	4	22	185	6426	Over	4	ENSG00000122641,ENSG00000124216,ENSG00000144655,ENSG00000178860
GO:0032623	interleukin-2 production	Biological Process (BP)	0.00386431	0.0331358	5	37	185	6426	Over	5	ENSG00000018280,ENSG00000125538,ENSG00000159216,ENSG00000170909,ENSG00000198805
GO:0032602	chemokine production	Biological Process (BP)	0.00386431	0.0331358	5	37	185	6426	Over	5	ENSG00000100644,ENSG00000103313,ENSG00000125538,ENSG00000136244,ENSG00000163220
GO:0050663	cytokine secretion	Biological Process (BP)	0.00419257	0.03569	8	90	185	6426	Over	5	ENSG00000091106,ENSG00000122862,ENSG00000125538,ENSG00000134242,ENSG00000166523,ENSG00000187116,ENSG00000198805,ENSG00000254647
GO:0070487	monocyte aggregation	Biological Process (BP)	0.00476093	0.0381118	2	4	185	6426	Over	7	ENSG00000119508,ENSG00000125538
GO:0009914	hormone transport	Biological Process (BP)	0.00479332	0.0381507	9	112	185	6426	Over	4	ENSG00000099985,ENSG00000100644,ENSG00000112394,ENSG00000122641,ENSG00000125538,ENSG00000128342,ENSG00000136244,ENSG00000136689,ENSG00000254647
GO:0043588	skin development	Biological Process (BP)	0.00512081	0.0402386	8	93	185	6426	Over	5	ENSG00000075426,ENSG00000118523,ENSG00000122641,ENSG00000124216,ENSG00000131737,ENSG00000134317,ENSG00000148154,ENSG00000186832
GO:0046651	lymphocyte proliferation	Biological Process (BP)	0.00538398	0.041817	9	114	185	6426	Over	5	ENSG00000018280,ENSG00000125538,ENSG00000131042,ENSG00000134242,ENSG00000136244,ENSG00000169508,ENSG00000172216,ENSG00000175505,ENSG00000198805
GO:0006909	phagocytosis	Biological Process (BP)	0.00594647	0.0454349	10	137	185	6426	Over	4	ENSG00000018280,ENSG00000108691,ENSG00000125414,ENSG00000125538,ENSG00000125810,ENSG00000136286,ENSG00000137801,ENSG00000143226,ENSG00000163661,ENSG00000176170
GO:0006810	transport	Biological Process (BP)	0.00620811	0.0465262	75	1998	185	6426	Over	3	ENSG00000008056,ENSG00000011422,ENSG00000018280,ENSG00000059804,ENSG00000073756,ENSG00000090382,ENSG00000091106,ENSG00000099985,ENSG00000100644,ENSG00000103257,ENSG00000103569,ENSG00000104635,ENSG00000106366,ENSG00000108691,ENSG00000108932,ENSG00000109321,ENSG00000112394,ENSG00000113749,ENSG00000117152,ENSG00000117479,ENSG00000118194,ENSG00000118523,ENSG00000119508,ENSG00000120937,ENSG00000122641…
GO:0030851	granulocyte differentiation	Biological Process (BP)	0.00676087	0.0496713	3	14	185	6426	Over	8	ENSG00000108342,ENSG00000159216,ENSG00000173334
GO:0005125	cytokine activity	Molecular Function (MF)	2.12159e-11	3.69235e-09	17	75	185	6426	Over	5	ENSG00000081041,ENSG00000099985,ENSG00000105835,ENSG00000108342,ENSG00000108691,ENSG00000109321,ENSG00000122641,ENSG00000125538,ENSG00000125845,ENSG00000128342,ENSG00000136244,ENSG00000136689,ENSG00000162891,ENSG00000163739,ENSG00000164761,ENSG00000169429,ENSG00000175505
GO:0005102	receptor binding	Molecular Function (MF)	1.59813e-09	1.21123e-07	40	572	185	6426	Over	4	ENSG00000011422,ENSG00000081041,ENSG00000095739,ENSG00000099985,ENSG00000100644,ENSG00000104415,ENSG00000105835,ENSG00000106366,ENSG00000108342,ENSG00000108691,ENSG00000109321,ENSG00000113070,ENSG00000118523,ENSG00000119508,ENSG00000120937,ENSG00000122641,ENSG00000125538,ENSG00000125845,ENSG00000128342,ENSG00000131042,ENSG00000135919,ENSG00000136244,ENSG00000136689,ENSG00000137801,ENSG00000157557…
GO:0005516	calmodulin binding	Molecular Function (MF)	5.32444e-05	0.00102961	9	61	185	6426	Over	4	ENSG00000026103,ENSG00000086544,ENSG00000109061,ENSG00000109063,ENSG00000117152,ENSG00000125414,ENSG00000136286,ENSG00000143333,ENSG00000176170
GO:0030246	carbohydrate binding	Molecular Function (MF)	0.000899478	0.010488	9	88	185	6426	Over	3	ENSG00000059804,ENSG00000125810,ENSG00000129450,ENSG00000142512,ENSG00000159399,ENSG00000163661,ENSG00000166523,ENSG00000168995,ENSG00000254521
GO:0003779	actin binding	Molecular Function (MF)	0.00248013	0.0239797	12	163	185	6426	Over	5	ENSG00000008056,ENSG00000103313,ENSG00000109061,ENSG00000109063,ENSG00000118194,ENSG00000125414,ENSG00000136286,ENSG00000140406,ENSG00000143322,ENSG00000147394,ENSG00000168334,ENSG00000171617
GO:0008009	chemokine activity	Molecular Function (MF)	0.00271029	0.025625	4	21	185	6426	Over	6	ENSG00000081041,ENSG00000108691,ENSG00000163739,ENSG00000169429
GO:0001848	complement binding	Molecular Function (MF)	0.00326608	0.029122	3	11	185	6426	Over	4	ENSG00000125810,ENSG00000163661,ENSG00000197405
GO:0005179	hormone activity	Molecular Function (MF)	0.00605215	0.045532	4	26	185	6426	Over	5	ENSG00000120937,ENSG00000122641,ENSG00000181195,ENSG00000254647
GO:0005615	extracellular space	Cellular Component (CC)	2.56478e-17	2.00865e-14	42	443	185	6426	Over	3	ENSG00000065911,ENSG00000081041,ENSG00000090382,ENSG00000099985,ENSG00000104415,ENSG00000105835,ENSG00000106366,ENSG00000108342,ENSG00000108691,ENSG00000109321,ENSG00000113070,ENSG00000115226,ENSG00000118523,ENSG00000120937,ENSG00000122641,ENSG00000122862,ENSG00000123610,ENSG00000125538,ENSG00000125845,ENSG00000128342,ENSG00000131042,ENSG00000131737,ENSG00000135919,ENSG00000136244,ENSG00000136689…
GO:0030141	secretory granule	Cellular Component (CC)	2.98207e-08	1.52312e-06	28	361	185	6426	Over	4	ENSG00000011422,ENSG00000018280,ENSG00000059804,ENSG00000078081,ENSG00000090382,ENSG00000106366,ENSG00000122862,ENSG00000125538,ENSG00000125810,ENSG00000129450,ENSG00000131042,ENSG00000135919,ENSG00000137801,ENSG00000139572,ENSG00000143226,ENSG00000163220,ENSG00000163661,ENSG00000163739,ENSG00000169385,ENSG00000170909,ENSG00000171049,ENSG00000171051,ENSG00000171236,ENSG00000173110,ENSG00000197249…
GO:0005886	plasma membrane	Cellular Component (CC)	1.96441e-07	7.75693e-06	77	1608	185	6426	Over	3	ENSG00000006327,ENSG00000011422,ENSG00000013588,ENSG00000018280,ENSG00000026103,ENSG00000059804,ENSG00000062716,ENSG00000069399,ENSG00000073756,ENSG00000078081,ENSG00000095739,ENSG00000103044,ENSG00000103257,ENSG00000103569,ENSG00000104635,ENSG00000105835,ENSG00000106366,ENSG00000108932,ENSG00000111859,ENSG00000112394,ENSG00000113070,ENSG00000113749,ENSG00000115226,ENSG00000115598,ENSG00000115963…
GO:0071944	cell periphery	Cellular Component (CC)	3.20476e-07	1.16738e-05	78	1652	185	6426	Over	3	ENSG00000006327,ENSG00000011422,ENSG00000013588,ENSG00000018280,ENSG00000026103,ENSG00000059804,ENSG00000062716,ENSG00000069399,ENSG00000073756,ENSG00000078081,ENSG00000095739,ENSG00000103044,ENSG00000103257,ENSG00000103569,ENSG00000104635,ENSG00000105835,ENSG00000106366,ENSG00000108932,ENSG00000111859,ENSG00000112394,ENSG00000113070,ENSG00000113749,ENSG00000115165,ENSG00000115226,ENSG00000115598…
GO:0042581	specific granule	Cellular Component (CC)	7.05359e-05	0.00131007	10	78	185	6426	Over	5	ENSG00000011422,ENSG00000059804,ENSG00000090382,ENSG00000125810,ENSG00000139572,ENSG00000163661,ENSG00000163739,ENSG00000170909,ENSG00000171049,ENSG00000171236
GO:0005576	extracellular region	Cellular Component (CC)	0.00035665	0.00501766	61	1413	185	6426	Over	2	ENSG00000011422,ENSG00000013588,ENSG00000026103,ENSG00000059804,ENSG00000065911,ENSG00000081041,ENSG00000090382,ENSG00000099985,ENSG00000103044,ENSG00000103257,ENSG00000104415,ENSG00000105835,ENSG00000106366,ENSG00000108342,ENSG00000108691,ENSG00000109063,ENSG00000109321,ENSG00000113070,ENSG00000115226,ENSG00000118523,ENSG00000120937,ENSG00000122641,ENSG00000122862,ENSG00000123610,ENSG00000124731…
GO:0032982	myosin filament	Cellular Component (CC)	0.000440455	0.00587983	3	6	185	6426	Over	5	ENSG00000109061,ENSG00000109063,ENSG00000125414
GO:0031410	cytoplasmic vesicle	Cellular Component (CC)	0.000666542	0.00833	38	784	185	6426	Over	4	ENSG00000008056,ENSG00000011422,ENSG00000013588,ENSG00000018280,ENSG00000059804,ENSG00000078081,ENSG00000090382,ENSG00000103313,ENSG00000106366,ENSG00000109321,ENSG00000113070,ENSG00000122862,ENSG00000125538,ENSG00000125810,ENSG00000129450,ENSG00000131042,ENSG00000135604,ENSG00000135919,ENSG00000137801,ENSG00000139572,ENSG00000143226,ENSG00000163220,ENSG00000163661,ENSG00000163739,ENSG00000164674…
GO:0016459	myosin complex	Cellular Component (CC)	0.00117935	0.0130342	4	17	185	6426	Over	4	ENSG00000109061,ENSG00000109063,ENSG00000125414,ENSG00000136286
GO:0009986	cell surface	Cellular Component (CC)	0.0029856	0.0275626	16	264	185	6426	Over	3	ENSG00000006327,ENSG00000011422,ENSG00000026103,ENSG00000109321,ENSG00000113070,ENSG00000125810,ENSG00000125845,ENSG00000131042,ENSG00000135919,ENSG00000137801,ENSG00000144476,ENSG00000163638,ENSG00000170909,ENSG00000178726,ENSG00000187116,ENSG00000197405

## Sheet: TNL-vs-TEsL.GO_down
GO terms enriched for down-regulated DEGs at TEsL vs. TNL
GO_ID	GO_Term	GO_Class	p-value	Adjusted p-value	x1	x2	n	N	EnrichDirect	GOlevl	GeneID
GO:0006936	muscle contraction	Biological Process (BP)	0.000178363	0.0274722	6	106	52	6516	Over	6	ENSG00000018625,ENSG00000099957,ENSG00000136546,ENSG00000169252,ENSG00000177098,ENSG00000274286
GO:0061337	cardiac conduction	Biological Process (BP)	0.000196093	0.0274722	4	37	52	6516	Over	5	ENSG00000018625,ENSG00000173801,ENSG00000175538,ENSG00000177098
GO:0001508	action potential	Biological Process (BP)	0.00026517	0.0300898	5	73	52	6516	Over	5	ENSG00000018625,ENSG00000136546,ENSG00000173801,ENSG00000175538,ENSG00000177098
GO:0086009	membrane repolarization	Biological Process (BP)	0.000663343	0.037636	3	22	52	6516	Over	5	ENSG00000018625,ENSG00000175538,ENSG00000177098
GO:0051899	membrane depolarization	Biological Process (BP)	0.00118731	0.0483964	4	59	52	6516	Over	5	ENSG00000018625,ENSG00000099957,ENSG00000136546,ENSG00000177098
GO:0048878	chemical homeostasis	Biological Process (BP)	0.00118971	0.0483964	9	336	52	6516	Over	5	ENSG00000018625,ENSG00000122420,ENSG00000134817,ENSG00000135218,ENSG00000136546,ENSG00000138449,ENSG00000170323,ENSG00000174738,ENSG00000245848
GO:0051379	epinephrine binding	Molecular Function (MF)	0.000186454	0.0274722	2	3	52	6516	Over	5	ENSG00000169252,ENSG00000274286
GO:0071944	cell periphery	Cellular Component (CC)	0.000252	0.0300898	24	1544	52	6516	Over	3	ENSG00000018625,ENSG00000077063,ENSG00000099957,ENSG00000109906,ENSG00000118898,ENSG00000122420,ENSG00000123728,ENSG00000134817,ENSG00000135218,ENSG00000136546,ENSG00000138449,ENSG00000148357,ENSG00000164128,ENSG00000169116,ENSG00000169252,ENSG00000173801,ENSG00000175538,ENSG00000175906,ENSG00000177098,ENSG00000180155,ENSG00000180447,ENSG00000185070,ENSG00000196616,ENSG00000274286
GO:0014704	intercalated disc	Cellular Component (CC)	0.000496609	0.0358463	3	20	52	6516	Over	5	ENSG00000018625,ENSG00000173801,ENSG00000177098
GO:0001533	cornified envelope	Cellular Component (CC)	0.000615173	0.0358463	2	5	52	6516	Over	6	ENSG00000118898,ENSG00000173801
GO:0030057	desmosome	Cellular Component (CC)	0.0012787	0.04923	2	7	52	6516	Over	4	ENSG00000118898,ENSG00000173801
