# Supplementary material for: Labour classified by cervical dilatation & fetal membrane rupture demonstrates differential impact on RNA-seq data for human myometrium tissues
Source: PLoS One. 2021 Nov 19;16(11):e0260119. doi: 10.1371/journal.pone.0260119 (PMC8604334; doi:10.1371/journal.pone.0260119)
Supplement: S4 Dataset — (XLSX) [file pone.0260119.s004.xlsx]

## Sheet: Column Headings
GO_ID	Gene Ontology Identifier from Gene Ontology Consortium knowledgebase
GO_Term	Gene Ontology Term
GO_Class	Gene Ontology Class
p-value	Fisher's Exact test p-value
Adjusted p-value	Benjamini-Hochberg procedure for false discovery rate correction of p-value
x1	Number of genes present in GO Class of all supplied genes
x2	Number of genes present in GO Class of all reference genes
n	Number of supplied genes
N	Number of reference genes
EnrichDirect	Enrichment direction, Over or Under -represented when compared to reference genes
GOlevl	GO annotation level, where 0 means the most basic function/pathway, higher number means more specific function/pathway
GeneID	Gene Identifier from Ensembl knowledgebase

## Sheet: TNLvsTL-ROM.GO_up
GO terms enriched for up-regulated DEGs at TL-ROM vs. TNL
GO_ID	GO_Term	GO_Class	p-value	Adjusted p-value	x1	x2	n	N	EnrichDirect	GOlevl	GeneID
GO:0006910	phagocytosis, recognition	Biological Process (BP)	6.97102e-12	1.1386e-09	5	12	12	6401	Over	5	ENSG00000211893,ENSG00000211895,ENSG00000211896,ENSG00000211899,ENSG00000254709
GO:0006911	phagocytosis, engulfment	Biological Process (BP)	1.01695e-10	9.9661e-09	5	19	12	6401	Over	5	ENSG00000211893,ENSG00000211895,ENSG00000211896,ENSG00000211899,ENSG00000254709
GO:0006952	defense response	Biological Process (BP)	1.40775e-06	3.1732e-05	8	573	12	6401	Over	4	ENSG00000117525,ENSG00000132465,ENSG00000187116,ENSG00000211893,ENSG00000211895,ENSG00000211896,ENSG00000211899,ENSG00000254709
GO:0006897	endocytosis	Biological Process (BP)	3.48673e-06	6.44715e-05	6	264	12	6401	Over	5	ENSG00000132465,ENSG00000211893,ENSG00000211895,ENSG00000211896,ENSG00000211899,ENSG00000254709
GO:0061024	membrane organization	Biological Process (BP)	4.85211e-06	8.80568e-05	7	452	12	6401	Over	4	ENSG00000109321,ENSG00000113070,ENSG00000211893,ENSG00000211895,ENSG00000211896,ENSG00000211899,ENSG00000254709
GO:0006955	immune response	Biological Process (BP)	9.25759e-06	0.000139166	8	733	12	6401	Over	3	ENSG00000128342,ENSG00000132465,ENSG00000187116,ENSG00000211893,ENSG00000211895,ENSG00000211896,ENSG00000211899,ENSG00000254709
GO:0007165	signal transduction	Biological Process (BP)	1.33582e-05	0.000184381	11	1898	12	6401	Over	4	ENSG00000105835,ENSG00000109321,ENSG00000113070,ENSG00000117525,ENSG00000128342,ENSG00000187116,ENSG00000211893,ENSG00000211895,ENSG00000211896,ENSG00000211899,ENSG00000254709
GO:0001775	cell activation	Biological Process (BP)	2.05143e-05	0.000261091	7	561	12	6401	Over	4	ENSG00000105835,ENSG00000187116,ENSG00000211893,ENSG00000211895,ENSG00000211896,ENSG00000211899,ENSG00000254709
GO:0051704	multi-organism process	Biological Process (BP)	3.45647e-05	0.000403255	8	873	12	6401	Over	2	ENSG00000105835,ENSG00000128342,ENSG00000132465,ENSG00000211893,ENSG00000211895,ENSG00000211896,ENSG00000211899,ENSG00000254709
GO:0051179	localization	Biological Process (BP)	0.000118866	0.00116489	11	2333	12	6401	Over	2	ENSG00000109321,ENSG00000113070,ENSG00000117525,ENSG00000128342,ENSG00000132465,ENSG00000187116,ENSG00000211893,ENSG00000211895,ENSG00000211896,ENSG00000211899,ENSG00000254709
GO:0045321	leukocyte activation	Biological Process (BP)	0.000143308	0.00136351	6	505	12	6401	Over	3	ENSG00000105835,ENSG00000211893,ENSG00000211895,ENSG00000211896,ENSG00000211899,ENSG00000254709
GO:0016192	vesicle-mediated transport	Biological Process (BP)	0.000162703	0.00151856	7	770	12	6401	Over	4	ENSG00000109321,ENSG00000132465,ENSG00000211893,ENSG00000211895,ENSG00000211896,ENSG00000211899,ENSG00000254709
GO:0003094	glomerular filtration	Biological Process (BP)	0.000175564	0.00160797	2	11	12	6401	Over	7	ENSG00000132465,ENSG00000211895
GO:0001895	retina homeostasis	Biological Process (BP)	0.000381057	0.00303607	2	16	12	6401	Over	6	ENSG00000132465,ENSG00000211895
GO:0006954	inflammatory response	Biological Process (BP)	0.00109236	0.00770151	4	265	12	6401	Over	5	ENSG00000117525,ENSG00000187116,ENSG00000211893,ENSG00000211896
GO:0006810	transport	Biological Process (BP)	0.00132836	0.0092326	9	1865	12	6401	Over	3	ENSG00000109321,ENSG00000128342,ENSG00000132465,ENSG00000187116,ENSG00000211893,ENSG00000211895,ENSG00000211896,ENSG00000211899,ENSG00000254709
GO:0016477	cell migration	Biological Process (BP)	0.00144771	0.00992139	5	502	12	6401	Over	4	ENSG00000113070,ENSG00000117525,ENSG00000132465,ENSG00000211895,ENSG00000211899
GO:0050900	leukocyte migration	Biological Process (BP)	0.00265728	0.0145687	3	156	12	6401	Over	3	ENSG00000132465,ENSG00000211895,ENSG00000211899
GO:0044765	single-organism transport	Biological Process (BP)	0.00296096	0.0157736	8	1617	12	6401	Over	3	ENSG00000109321,ENSG00000128342,ENSG00000187116,ENSG00000211893,ENSG00000211895,ENSG00000211896,ENSG00000211899,ENSG00000254709
GO:0000165	MAPK cascade	Biological Process (BP)	0.00346383	0.0179912	4	362	12	6401	Over	5	ENSG00000109321,ENSG00000113070,ENSG00000128342,ENSG00000187116
GO:0060708	spongiotrophoblast differentiation	Biological Process (BP)	0.00374619	0.0180851	1	2	12	6401	Over	5	ENSG00000128342
GO:0018298	protein-chromophore linkage	Biological Process (BP)	0.00561446	0.0243459	1	3	12	6401	Over	7	ENSG00000211895
GO:0003008	system process	Biological Process (BP)	0.00592449	0.0255771	4	420	12	6401	Over	4	ENSG00000105835,ENSG00000113070,ENSG00000132465,ENSG00000211895
GO:0007565	female pregnancy	Biological Process (BP)	0.00786406	0.0318462	2	73	12	6401	Over	4	ENSG00000105835,ENSG00000128342
GO:0042063	gliogenesis	Biological Process (BP)	0.0107902	0.0412396	2	86	12	6401	Over	7	ENSG00000109321,ENSG00000128342
GO:0003823	antigen binding	Molecular Function (MF)	2.60826e-11	3.65156e-09	6	38	12	6401	Over	3	ENSG00000132465,ENSG00000211893,ENSG00000211895,ENSG00000211896,ENSG00000211899,ENSG00000254709
GO:0005102	receptor binding	Molecular Function (MF)	4.71588e-10	3.08104e-08	10	503	12	6401	Over	4	ENSG00000105835,ENSG00000109321,ENSG00000113070,ENSG00000128342,ENSG00000132465,ENSG00000211893,ENSG00000211895,ENSG00000211896,ENSG00000211899,ENSG00000254709
GO:0042834	peptidoglycan binding	Molecular Function (MF)	8.96578e-05	0.000905821	2	8	12	6401	Over	5	ENSG00000132465,ENSG00000211899
GO:0005125	cytokine activity	Molecular Function (MF)	0.000139161	0.00133704	3	57	12	6401	Over	5	ENSG00000105835,ENSG00000109321,ENSG00000128342
GO:0031210	phosphatidylcholine binding	Molecular Function (MF)	0.000210457	0.0018415	2	12	12	6401	Over	4	ENSG00000132465,ENSG00000211899
GO:0005539	glycosaminoglycan binding	Molecular Function (MF)	0.000290835	0.00239511	3	73	12	6401	Over	4	ENSG00000113070,ENSG00000132465,ENSG00000211899
GO:0005543	phospholipid binding	Molecular Function (MF)	0.00160994	0.010881	3	131	12	6401	Over	4	ENSG00000117525,ENSG00000132465,ENSG00000211899
GO:0019862	IgA binding	Molecular Function (MF)	0.00187471	0.0112712	1	1	12	6401	Over	6	ENSG00000132465
GO:0005615	extracellular space	Cellular Component (CC)	1.16351e-12	2.85059e-10	11	427	12	6401	Over	3	ENSG00000105835,ENSG00000109321,ENSG00000113070,ENSG00000117525,ENSG00000128342,ENSG00000132465,ENSG00000211893,ENSG00000211895,ENSG00000211896,ENSG00000211899,ENSG00000254709
GO:0009986	cell surface	Cellular Component (CC)	4.20881e-11	5.1558e-09	9	254	12	6401	Over	3	ENSG00000109321,ENSG00000113070,ENSG00000117525,ENSG00000187116,ENSG00000211893,ENSG00000211895,ENSG00000211896,ENSG00000211899,ENSG00000254709
GO:0072562	blood microparticle	Cellular Component (CC)	4.94411e-09	2.63444e-07	5	39	12	6401	Over	3	ENSG00000132465,ENSG00000211893,ENSG00000211895,ENSG00000211896,ENSG00000211899
GO:0005576	extracellular region	Cellular Component (CC)	5.58059e-09	2.63444e-07	12	1318	12	6401	Over	2	ENSG00000105835,ENSG00000109321,ENSG00000113070,ENSG00000117525,ENSG00000128342,ENSG00000132465,ENSG00000187116,ENSG00000211893,ENSG00000211895,ENSG00000211896,ENSG00000211899,ENSG00000254709
GO:0031988	membrane-bounded vesicle	Cellular Component (CC)	2.86305e-05	0.000346394	9	1170	12	6401	Over	4	ENSG00000105835,ENSG00000109321,ENSG00000113070,ENSG00000132465,ENSG00000211893,ENSG00000211895,ENSG00000211896,ENSG00000211899,ENSG00000254709
GO:0005886	plasma membrane	Cellular Component (CC)	0.000185147	0.00168004	9	1463	12	6401	Over	3	ENSG00000105835,ENSG00000113070,ENSG00000117525,ENSG00000187116,ENSG00000211893,ENSG00000211895,ENSG00000211896,ENSG00000211899,ENSG00000254709
GO:0044425	membrane part	Cellular Component (CC)	0.00346972	0.0179912	9	2107	12	6401	Over	2	ENSG00000109321,ENSG00000113070,ENSG00000117525,ENSG00000187116,ENSG00000211893,ENSG00000211895,ENSG00000211896,ENSG00000211899,ENSG00000254709

## Sheet: TNLvsTL-ROM.GO_down
GO terms enriched for down-regulated DEGs at TL-ROM vs. TNL
GO_ID	GO_Term	GO_Class	p-value	Adjusted p-value	x1	x2	n	N	EnrichDirect	GOlevl	GeneID
no significantly enriched Biological Process (BP) GO terms identified
no significantly enriched Molecular Function (MF) GO terms identified
no significantly enriched Cellular Component (CC) GO terms identified

## Sheet: TNLvsTL+ROM.GO_up
GO terms enriched for up-regulated DEGs at TL+ROM vs. TNL
GO_ID	GO_Term	GO_Class	p-value	Adjusted p-value	x1	x2	n	N	EnrichDirect	GOlevl	GeneID
GO:0006954	inflammatory response	Biological Process (BP)	4.28143e-33	2.60354e-29	72	315	364	5589	Over	5	ENSG00000007908,ENSG00000018280,ENSG00000026508,ENSG00000028137,ENSG00000034152,ENSG00000064932,ENSG00000081041,ENSG00000086062,ENSG00000090339,ENSG00000091106,ENSG00000099985,ENSG00000100644,ENSG00000100906,ENSG00000102265,ENSG00000103313,ENSG00000106366,ENSG00000108688,ENSG00000108691,ENSG00000115226,ENSG00000115590,ENSG00000115598,ENSG00000115602,ENSG00000115604,ENSG00000117525,ENSG00000118503…
GO:0006952	defense response	Biological Process (BP)	4.10144e-29	1.24704e-25	112	677	364	5589	Over	4	ENSG00000000938,ENSG00000007908,ENSG00000018280,ENSG00000026508,ENSG00000028137,ENSG00000034152,ENSG00000057657,ENSG00000064932,ENSG00000069399,ENSG00000069974,ENSG00000081041,ENSG00000085265,ENSG00000086062,ENSG00000090339,ENSG00000091106,ENSG00000099985,ENSG00000100644,ENSG00000100906,ENSG00000102265,ENSG00000103313,ENSG00000105639,ENSG00000106366,ENSG00000108688,ENSG00000108691,ENSG00000115226…
GO:0006955	immune response	Biological Process (BP)	7.38461e-28	1.2835e-24	133	897	364	5589	Over	3	ENSG00000000938,ENSG00000011422,ENSG00000018280,ENSG00000026103,ENSG00000026508,ENSG00000028137,ENSG00000057657,ENSG00000059804,ENSG00000064932,ENSG00000069399,ENSG00000069974,ENSG00000077150,ENSG00000081041,ENSG00000085265,ENSG00000086062,ENSG00000090339,ENSG00000091106,ENSG00000092969,ENSG00000099985,ENSG00000100906,ENSG00000101665,ENSG00000103313,ENSG00000103569,ENSG00000105639,ENSG00000108342…
GO:0001775	cell activation	Biological Process (BP)	8.76078e-22	7.61061e-19	98	635	364	5589	Over	4	ENSG00000000938,ENSG00000011422,ENSG00000018280,ENSG00000026508,ENSG00000028137,ENSG00000057657,ENSG00000059804,ENSG00000060558,ENSG00000064932,ENSG00000067082,ENSG00000069399,ENSG00000069974,ENSG00000077150,ENSG00000085265,ENSG00000086062,ENSG00000090339,ENSG00000101665,ENSG00000102265,ENSG00000102554,ENSG00000105639,ENSG00000105835,ENSG00000107968,ENSG00000108691,ENSG00000115271,ENSG00000115598…
GO:0045321	leukocyte activation	Biological Process (BP)	1.33955e-18	5.81842e-16	88	582	364	5589	Over	3	ENSG00000000938,ENSG00000011422,ENSG00000018280,ENSG00000026508,ENSG00000028137,ENSG00000057657,ENSG00000059804,ENSG00000064932,ENSG00000067082,ENSG00000069399,ENSG00000069974,ENSG00000085265,ENSG00000086062,ENSG00000090339,ENSG00000101665,ENSG00000105639,ENSG00000105835,ENSG00000107968,ENSG00000108691,ENSG00000115271,ENSG00000115598,ENSG00000115602,ENSG00000115604,ENSG00000118503,ENSG00000118804…
GO:0007165	signal transduction	Biological Process (BP)	2.23104e-16	5.42679e-14	201	1968	364	5589	Over	4	ENSG00000000938,ENSG00000006327,ENSG00000007908,ENSG00000008405,ENSG00000011422,ENSG00000013588,ENSG00000026103,ENSG00000026508,ENSG00000028137,ENSG00000034152,ENSG00000052795,ENSG00000060558,ENSG00000067082,ENSG00000069399,ENSG00000069974,ENSG00000070404,ENSG00000071282,ENSG00000077150,ENSG00000081041,ENSG00000085265,ENSG00000087074,ENSG00000090339,ENSG00000092969,ENSG00000095739,ENSG00000095794…
GO:0050900	leukocyte migration	Biological Process (BP)	2.90661e-15	5.70164e-13	42	211	364	5589	Over	3	ENSG00000007908,ENSG00000026508,ENSG00000081041,ENSG00000086062,ENSG00000090339,ENSG00000092969,ENSG00000103257,ENSG00000106366,ENSG00000108688,ENSG00000108691,ENSG00000124731,ENSG00000125538,ENSG00000127507,ENSG00000136244,ENSG00000136286,ENSG00000136689,ENSG00000137801,ENSG00000140678,ENSG00000143546,ENSG00000146070,ENSG00000151651,ENSG00000161921,ENSG00000163220,ENSG00000163221,ENSG00000163734…
GO:0030595	leukocyte chemotaxis	Biological Process (BP)	3.38028e-15	6.22894e-13	28	111	364	5589	Over	4	ENSG00000081041,ENSG00000092969,ENSG00000106366,ENSG00000108688,ENSG00000108691,ENSG00000125538,ENSG00000127507,ENSG00000136244,ENSG00000136689,ENSG00000137801,ENSG00000143546,ENSG00000146070,ENSG00000151651,ENSG00000161921,ENSG00000163220,ENSG00000163221,ENSG00000163734,ENSG00000163735,ENSG00000163739,ENSG00000163823,ENSG00000168811,ENSG00000169429,ENSG00000169508,ENSG00000171049,ENSG00000172156…
GO:0046903	secretion	Biological Process (BP)	3.78115e-15	6.56948e-13	90	657	364	5589	Over	4	ENSG00000000938,ENSG00000008056,ENSG00000008405,ENSG00000011422,ENSG00000018280,ENSG00000026508,ENSG00000028137,ENSG00000059804,ENSG00000069974,ENSG00000085265,ENSG00000086062,ENSG00000091106,ENSG00000092969,ENSG00000099985,ENSG00000100644,ENSG00000102265,ENSG00000106366,ENSG00000111424,ENSG00000113749,ENSG00000115271,ENSG00000115590,ENSG00000115602,ENSG00000118503,ENSG00000118804,ENSG00000119508…
GO:0007154	cell communication	Biological Process (BP)	2.34284e-14	3.31321e-12	210	2164	364	5589	Over	4	ENSG00000000938,ENSG00000006327,ENSG00000007908,ENSG00000008056,ENSG00000008405,ENSG00000011422,ENSG00000013588,ENSG00000026103,ENSG00000026508,ENSG00000028137,ENSG00000034152,ENSG00000052795,ENSG00000060558,ENSG00000062716,ENSG00000067082,ENSG00000069399,ENSG00000069974,ENSG00000070404,ENSG00000071282,ENSG00000077150,ENSG00000081041,ENSG00000085265,ENSG00000087074,ENSG00000090339,ENSG00000092969…
GO:0042119	neutrophil activation	Biological Process (BP)	2.86444e-13	3.48373e-11	48	279	364	5589	Over	6	ENSG00000000938,ENSG00000011422,ENSG00000018280,ENSG00000026508,ENSG00000028137,ENSG00000059804,ENSG00000069974,ENSG00000085265,ENSG00000086062,ENSG00000115271,ENSG00000118804,ENSG00000125810,ENSG00000129450,ENSG00000131042,ENSG00000137462,ENSG00000139572,ENSG00000140678,ENSG00000143226,ENSG00000143546,ENSG00000151651,ENSG00000160883,ENSG00000163220,ENSG00000163221,ENSG00000163563,ENSG00000163661…
GO:0040011	locomotion	Biological Process (BP)	3.04042e-13	3.62525e-11	92	715	364	5589	Over	2	ENSG00000000938,ENSG00000006327,ENSG00000007908,ENSG00000011422,ENSG00000026508,ENSG00000034152,ENSG00000081041,ENSG00000085265,ENSG00000086062,ENSG00000087589,ENSG00000090339,ENSG00000092969,ENSG00000095739,ENSG00000100644,ENSG00000101665,ENSG00000102265,ENSG00000103257,ENSG00000106366,ENSG00000107937,ENSG00000108688,ENSG00000108691,ENSG00000111859,ENSG00000112096,ENSG00000113070,ENSG00000115963…
GO:0060326	cell chemotaxis	Biological Process (BP)	3.49402e-13	4.08599e-11	31	143	364	5589	Over	5	ENSG00000081041,ENSG00000092969,ENSG00000106366,ENSG00000108688,ENSG00000108691,ENSG00000113070,ENSG00000121797,ENSG00000125538,ENSG00000127507,ENSG00000136244,ENSG00000136689,ENSG00000137801,ENSG00000143546,ENSG00000144648,ENSG00000146070,ENSG00000151651,ENSG00000161921,ENSG00000163220,ENSG00000163221,ENSG00000163734,ENSG00000163735,ENSG00000163739,ENSG00000163823,ENSG00000168811,ENSG00000169429…
GO:0001816	cytokine production	Biological Process (BP)	6.69749e-13	7.02197e-11	54	337	364	5589	Over	4	ENSG00000000938,ENSG00000018280,ENSG00000028137,ENSG00000034152,ENSG00000069399,ENSG00000077150,ENSG00000085265,ENSG00000091106,ENSG00000092969,ENSG00000100644,ENSG00000101665,ENSG00000103313,ENSG00000105639,ENSG00000106366,ENSG00000115590,ENSG00000115598,ENSG00000115602,ENSG00000115604,ENSG00000118503,ENSG00000119508,ENSG00000120217,ENSG00000122641,ENSG00000122862,ENSG00000125538,ENSG00000131042…
GO:0016477	cell migration	Biological Process (BP)	6.92487e-13	7.13731e-11	78	573	364	5589	Over	4	ENSG00000000938,ENSG00000006327,ENSG00000007908,ENSG00000026508,ENSG00000034152,ENSG00000081041,ENSG00000086062,ENSG00000087589,ENSG00000090339,ENSG00000092969,ENSG00000095739,ENSG00000100644,ENSG00000101665,ENSG00000102265,ENSG00000103257,ENSG00000106366,ENSG00000107937,ENSG00000108688,ENSG00000108691,ENSG00000111859,ENSG00000112096,ENSG00000113070,ENSG00000115963,ENSG00000117461,ENSG00000117525…
GO:0043312	neutrophil degranulation	Biological Process (BP)	2.08373e-12	2.0113e-10	46	271	364	5589	Over	5	ENSG00000000938,ENSG00000011422,ENSG00000018280,ENSG00000026508,ENSG00000028137,ENSG00000059804,ENSG00000069974,ENSG00000085265,ENSG00000086062,ENSG00000115271,ENSG00000118804,ENSG00000125810,ENSG00000129450,ENSG00000131042,ENSG00000137462,ENSG00000139572,ENSG00000140678,ENSG00000143226,ENSG00000143546,ENSG00000151651,ENSG00000160883,ENSG00000163220,ENSG00000163221,ENSG00000163563,ENSG00000163661…
GO:0043299	leukocyte degranulation	Biological Process (BP)	8.41763e-12	7.31251e-10	48	296	364	5589	Over	4	ENSG00000000938,ENSG00000011422,ENSG00000018280,ENSG00000026508,ENSG00000028137,ENSG00000059804,ENSG00000069974,ENSG00000085265,ENSG00000086062,ENSG00000115271,ENSG00000118804,ENSG00000119508,ENSG00000125810,ENSG00000127507,ENSG00000129450,ENSG00000131042,ENSG00000137462,ENSG00000139572,ENSG00000140678,ENSG00000143226,ENSG00000143546,ENSG00000151651,ENSG00000160883,ENSG00000163220,ENSG00000163221…
GO:0048870	cell motility	Biological Process (BP)	8.99878e-12	7.70726e-10	79	605	364	5589	Over	3	ENSG00000000938,ENSG00000006327,ENSG00000007908,ENSG00000026508,ENSG00000034152,ENSG00000081041,ENSG00000086062,ENSG00000087589,ENSG00000090339,ENSG00000092969,ENSG00000095739,ENSG00000100644,ENSG00000101665,ENSG00000102265,ENSG00000103257,ENSG00000106366,ENSG00000107937,ENSG00000108688,ENSG00000108691,ENSG00000111859,ENSG00000112096,ENSG00000113070,ENSG00000115963,ENSG00000117461,ENSG00000117525…
GO:0006887	exocytosis	Biological Process (BP)	1.85689e-11	1.54681e-09	59	405	364	5589	Over	5	ENSG00000000938,ENSG00000008056,ENSG00000011422,ENSG00000018280,ENSG00000026508,ENSG00000028137,ENSG00000059804,ENSG00000069974,ENSG00000085265,ENSG00000086062,ENSG00000092969,ENSG00000102265,ENSG00000106366,ENSG00000115271,ENSG00000118804,ENSG00000119508,ENSG00000122862,ENSG00000125810,ENSG00000127507,ENSG00000129450,ENSG00000131042,ENSG00000135604,ENSG00000136286,ENSG00000137462,ENSG00000137801…
GO:0044699	single-organism process	Biological Process (BP)	1.52878e-10	1.17677e-08	336	4412	364	5589	Over	2	ENSG00000000938,ENSG00000006327,ENSG00000007908,ENSG00000008056,ENSG00000008405,ENSG00000011422,ENSG00000013588,ENSG00000018280,ENSG00000026103,ENSG00000026508,ENSG00000028137,ENSG00000034152,ENSG00000036672,ENSG00000038427,ENSG00000052795,ENSG00000054967,ENSG00000057657,ENSG00000059728,ENSG00000059804,ENSG00000060558,ENSG00000062716,ENSG00000064932,ENSG00000065911,ENSG00000067082,ENSG00000068366…
GO:0065007	biological regulation	Biological Process (BP)	2.58212e-10	1.9385e-08	296	3689	364	5589	Over	2	ENSG00000000938,ENSG00000006327,ENSG00000007908,ENSG00000008056,ENSG00000008405,ENSG00000010818,ENSG00000011422,ENSG00000013588,ENSG00000018280,ENSG00000020577,ENSG00000026103,ENSG00000026508,ENSG00000028137,ENSG00000034152,ENSG00000036672,ENSG00000052795,ENSG00000057657,ENSG00000059728,ENSG00000060558,ENSG00000064932,ENSG00000067082,ENSG00000069399,ENSG00000069974,ENSG00000070404,ENSG00000071282…
GO:0002521	leukocyte differentiation	Biological Process (BP)	5.21121e-10	3.72816e-08	37	219	364	5589	Over	6	ENSG00000057657,ENSG00000064932,ENSG00000067082,ENSG00000069399,ENSG00000070404,ENSG00000101665,ENSG00000105639,ENSG00000108342,ENSG00000115598,ENSG00000115604,ENSG00000122641,ENSG00000123685,ENSG00000124766,ENSG00000128342,ENSG00000131042,ENSG00000136244,ENSG00000136997,ENSG00000137462,ENSG00000144802,ENSG00000151651,ENSG00000154127,ENSG00000154447,ENSG00000156127,ENSG00000159216,ENSG00000162891…
GO:0097530	granulocyte migration	Biological Process (BP)	7.68464e-10	5.43375e-08	21	68	364	5589	Over	5	ENSG00000081041,ENSG00000092969,ENSG00000108688,ENSG00000108691,ENSG00000125538,ENSG00000127507,ENSG00000136689,ENSG00000137801,ENSG00000143546,ENSG00000151651,ENSG00000163220,ENSG00000163221,ENSG00000163734,ENSG00000163735,ENSG00000163739,ENSG00000167851,ENSG00000169429,ENSG00000172156,ENSG00000196639,ENSG00000197405,ENSG00000274736
GO:0071621	granulocyte chemotaxis	Biological Process (BP)	4.30394e-09	2.46923e-07	19	61	364	5589	Over	5	ENSG00000081041,ENSG00000092969,ENSG00000108688,ENSG00000108691,ENSG00000125538,ENSG00000127507,ENSG00000136689,ENSG00000137801,ENSG00000143546,ENSG00000163220,ENSG00000163221,ENSG00000163734,ENSG00000163735,ENSG00000163739,ENSG00000169429,ENSG00000172156,ENSG00000196639,ENSG00000197405,ENSG00000274736
GO:0050663	cytokine secretion	Biological Process (BP)	1.70425e-08	8.56491e-07	20	94	364	5589	Over	5	ENSG00000000938,ENSG00000028137,ENSG00000085265,ENSG00000091106,ENSG00000115590,ENSG00000115602,ENSG00000118503,ENSG00000120217,ENSG00000122862,ENSG00000125538,ENSG00000137462,ENSG00000137507,ENSG00000163221,ENSG00000163874,ENSG00000166523,ENSG00000167207,ENSG00000187116,ENSG00000198805,ENSG00000239998,ENSG00000258227
GO:0007155	cell adhesion	Biological Process (BP)	4.92849e-08	2.30539e-06	54	416	364	5589	Over	3	ENSG00000006327,ENSG00000007908,ENSG00000026508,ENSG00000038427,ENSG00000062716,ENSG00000070404,ENSG00000086062,ENSG00000087589,ENSG00000090339,ENSG00000092969,ENSG00000101665,ENSG00000104415,ENSG00000106366,ENSG00000107937,ENSG00000108691,ENSG00000111859,ENSG00000115165,ENSG00000115963,ENSG00000119508,ENSG00000121552,ENSG00000125538,ENSG00000125810,ENSG00000125845,ENSG00000127507,ENSG00000129450…
GO:0030593	neutrophil chemotaxis	Biological Process (BP)	6.61531e-08	2.95886e-06	16	51	364	5589	Over	6	ENSG00000081041,ENSG00000092969,ENSG00000108688,ENSG00000108691,ENSG00000125538,ENSG00000136689,ENSG00000143546,ENSG00000163220,ENSG00000163221,ENSG00000163734,ENSG00000163735,ENSG00000163739,ENSG00000169429,ENSG00000172156,ENSG00000197405,ENSG00000274736
GO:0001944	vasculature development	Biological Process (BP)	7.22745e-08	3.18479e-06	40	276	364	5589	Over	5	ENSG00000006327,ENSG00000057657,ENSG00000086062,ENSG00000092969,ENSG00000100644,ENSG00000101665,ENSG00000102554,ENSG00000105989,ENSG00000106366,ENSG00000108691,ENSG00000117461,ENSG00000117525,ENSG00000118503,ENSG00000120937,ENSG00000124766,ENSG00000125538,ENSG00000128342,ENSG00000135048,ENSG00000135821,ENSG00000136244,ENSG00000137801,ENSG00000148926,ENSG00000151651,ENSG00000159216,ENSG00000159399…
GO:0032502	developmental process	Biological Process (BP)	1.12749e-07	4.82836e-06	174	1948	364	5589	Over	2	ENSG00000000938,ENSG00000006327,ENSG00000008056,ENSG00000026508,ENSG00000028137,ENSG00000036672,ENSG00000038427,ENSG00000057657,ENSG00000059728,ENSG00000062716,ENSG00000064932,ENSG00000067082,ENSG00000068366,ENSG00000069399,ENSG00000069974,ENSG00000070404,ENSG00000075426,ENSG00000077150,ENSG00000086062,ENSG00000087589,ENSG00000087903,ENSG00000090339,ENSG00000092969,ENSG00000095739,ENSG00000095794…
GO:0006935	chemotaxis	Biological Process (BP)	1.53798e-07	6.36221e-06	37	252	364	5589	Over	4	ENSG00000011422,ENSG00000081041,ENSG00000092969,ENSG00000106366,ENSG00000108688,ENSG00000108691,ENSG00000113070,ENSG00000117525,ENSG00000119508,ENSG00000121797,ENSG00000125538,ENSG00000127507,ENSG00000136244,ENSG00000136689,ENSG00000137801,ENSG00000143546,ENSG00000144648,ENSG00000146070,ENSG00000151651,ENSG00000161921,ENSG00000163220,ENSG00000163221,ENSG00000163734,ENSG00000163735,ENSG00000163739…
GO:0006468	protein phosphorylation	Biological Process (BP)	2.26917e-07	8.90248e-06	70	610	364	5589	Over	7	ENSG00000000938,ENSG00000008405,ENSG00000011422,ENSG00000013588,ENSG00000018280,ENSG00000026103,ENSG00000026508,ENSG00000034152,ENSG00000052795,ENSG00000087589,ENSG00000090339,ENSG00000092969,ENSG00000099985,ENSG00000101665,ENSG00000105639,ENSG00000107937,ENSG00000107968,ENSG00000108342,ENSG00000108691,ENSG00000109321,ENSG00000111859,ENSG00000113070,ENSG00000116717,ENSG00000117461,ENSG00000118503…
GO:0046649	lymphocyte activation	Biological Process (BP)	2.45786e-07	9.5199e-06	41	295	364	5589	Over	4	ENSG00000018280,ENSG00000026508,ENSG00000028137,ENSG00000057657,ENSG00000067082,ENSG00000069399,ENSG00000069974,ENSG00000090339,ENSG00000101665,ENSG00000105639,ENSG00000107968,ENSG00000108691,ENSG00000115598,ENSG00000115604,ENSG00000118503,ENSG00000120217,ENSG00000120694,ENSG00000122641,ENSG00000124766,ENSG00000125538,ENSG00000131042,ENSG00000136167,ENSG00000136244,ENSG00000137507,ENSG00000144802…
GO:0008219	cell death	Biological Process (BP)	2.85546e-07	1.06528e-05	91	864	364	5589	Over	4	ENSG00000006327,ENSG00000011422,ENSG00000026103,ENSG00000026508,ENSG00000028137,ENSG00000052795,ENSG00000054967,ENSG00000069399,ENSG00000075426,ENSG00000086062,ENSG00000087074,ENSG00000090339,ENSG00000091106,ENSG00000092969,ENSG00000100644,ENSG00000100647,ENSG00000100906,ENSG00000102265,ENSG00000104415,ENSG00000105639,ENSG00000105835,ENSG00000106366,ENSG00000108342,ENSG00000108691,ENSG00000111424…
GO:0001525	angiogenesis	Biological Process (BP)	6.4918e-07	2.32215e-05	31	204	364	5589	Over	4	ENSG00000006327,ENSG00000086062,ENSG00000092969,ENSG00000100644,ENSG00000102554,ENSG00000106366,ENSG00000108691,ENSG00000117461,ENSG00000117525,ENSG00000118503,ENSG00000120937,ENSG00000125538,ENSG00000135048,ENSG00000135821,ENSG00000136244,ENSG00000137801,ENSG00000148926,ENSG00000151651,ENSG00000159216,ENSG00000159399,ENSG00000163874,ENSG00000166825,ENSG00000167772,ENSG00000169429,ENSG00000171236…
GO:0042060	wound healing	Biological Process (BP)	1.20309e-06	4.01976e-05	31	208	364	5589	Over	5	ENSG00000006327,ENSG00000011422,ENSG00000018280,ENSG00000026508,ENSG00000060558,ENSG00000069974,ENSG00000086062,ENSG00000092969,ENSG00000100644,ENSG00000102265,ENSG00000102554,ENSG00000105825,ENSG00000106366,ENSG00000113070,ENSG00000117525,ENSG00000118503,ENSG00000127533,ENSG00000135919,ENSG00000136244,ENSG00000137801,ENSG00000141506,ENSG00000143546,ENSG00000154127,ENSG00000160999,ENSG00000162892…
GO:0018108	peptidyl-tyrosine phosphorylation	Biological Process (BP)	2.82305e-06	8.4985e-05	25	157	364	5589	Over	8	ENSG00000000938,ENSG00000013588,ENSG00000026508,ENSG00000034152,ENSG00000087589,ENSG00000090339,ENSG00000099985,ENSG00000105639,ENSG00000108342,ENSG00000109321,ENSG00000111859,ENSG00000113070,ENSG00000128342,ENSG00000136244,ENSG00000143322,ENSG00000155307,ENSG00000155926,ENSG00000162891,ENSG00000162892,ENSG00000167851,ENSG00000168811,ENSG00000175505,ENSG00000184557,ENSG00000187116,ENSG00000196396
GO:0042063	gliogenesis	Biological Process (BP)	3.52069e-06	0.000103929	16	81	364	5589	Over	7	ENSG00000028137,ENSG00000092969,ENSG00000108691,ENSG00000109321,ENSG00000124766,ENSG00000125538,ENSG00000125845,ENSG00000128342,ENSG00000135919,ENSG00000136244,ENSG00000136997,ENSG00000137462,ENSG00000143546,ENSG00000171049,ENSG00000175505,ENSG00000181195
GO:0006915	apoptotic process	Biological Process (BP)	4.06245e-06	0.000117637	81	783	364	5589	Over	6	ENSG00000006327,ENSG00000011422,ENSG00000026103,ENSG00000026508,ENSG00000028137,ENSG00000052795,ENSG00000054967,ENSG00000069399,ENSG00000086062,ENSG00000087074,ENSG00000090339,ENSG00000091106,ENSG00000092969,ENSG00000100644,ENSG00000100906,ENSG00000102265,ENSG00000105639,ENSG00000106366,ENSG00000108691,ENSG00000111424,ENSG00000112096,ENSG00000113742,ENSG00000116717,ENSG00000117525,ENSG00000118503…
GO:0072677	eosinophil migration	Biological Process (BP)	5.72218e-06	0.000159617	7	13	364	5589	Over	6	ENSG00000108688,ENSG00000108691,ENSG00000151651,ENSG00000167851,ENSG00000172156,ENSG00000196639,ENSG00000274736
GO:0048731	system development	Biological Process (BP)	9.16243e-06	0.000248735	125	1371	364	5589	Over	4	ENSG00000000938,ENSG00000006327,ENSG00000008056,ENSG00000026508,ENSG00000028137,ENSG00000036672,ENSG00000038427,ENSG00000057657,ENSG00000064932,ENSG00000067082,ENSG00000068366,ENSG00000069399,ENSG00000070404,ENSG00000075426,ENSG00000077150,ENSG00000086062,ENSG00000090339,ENSG00000092969,ENSG00000100644,ENSG00000101665,ENSG00000102265,ENSG00000102554,ENSG00000103257,ENSG00000105639,ENSG00000105989…
GO:0007259	JAK-STAT cascade	Biological Process (BP)	1.127e-05	0.000292876	14	57	364	5589	Over	6	ENSG00000069399,ENSG00000099985,ENSG00000105639,ENSG00000108691,ENSG00000128342,ENSG00000136244,ENSG00000160999,ENSG00000162891,ENSG00000162892,ENSG00000167851,ENSG00000168811,ENSG00000175505,ENSG00000184557,ENSG00000196396
GO:0009306	protein secretion	Biological Process (BP)	1.13256e-05	0.000293069	24	156	364	5589	Over	5	ENSG00000000938,ENSG00000028137,ENSG00000085265,ENSG00000091106,ENSG00000092969,ENSG00000115590,ENSG00000115602,ENSG00000118503,ENSG00000120217,ENSG00000122862,ENSG00000125538,ENSG00000136244,ENSG00000137462,ENSG00000137507,ENSG00000148677,ENSG00000151651,ENSG00000163221,ENSG00000163874,ENSG00000166523,ENSG00000167207,ENSG00000187116,ENSG00000198805,ENSG00000239998,ENSG00000258227
GO:0070486	leukocyte aggregation	Biological Process (BP)	1.23015e-05	0.000315635	6	10	364	5589	Over	6	ENSG00000026508,ENSG00000119508,ENSG00000125538,ENSG00000143546,ENSG00000163220,ENSG00000170961
GO:0008283	cell proliferation	Biological Process (BP)	1.31213e-05	0.000333852	74	716	364	5589	Over	3	ENSG00000018280,ENSG00000028137,ENSG00000057657,ENSG00000059728,ENSG00000075426,ENSG00000086062,ENSG00000092969,ENSG00000095739,ENSG00000099985,ENSG00000100644,ENSG00000100906,ENSG00000102265,ENSG00000102554,ENSG00000105639,ENSG00000105835,ENSG00000105989,ENSG00000107937,ENSG00000108342,ENSG00000109321,ENSG00000111424,ENSG00000112096,ENSG00000113070,ENSG00000117525,ENSG00000118503,ENSG00000119508…
GO:0002548	monocyte chemotaxis	Biological Process (BP)	1.56374e-05	0.000396211	10	31	364	5589	Over	5	ENSG00000106366,ENSG00000108688,ENSG00000108691,ENSG00000136244,ENSG00000146070,ENSG00000163221,ENSG00000163823,ENSG00000171049,ENSG00000172156,ENSG00000274736
GO:0070487	monocyte aggregation	Biological Process (BP)	1.77155e-05	0.000443325	4	4	364	5589	Over	7	ENSG00000026508,ENSG00000119508,ENSG00000125538,ENSG00000170961
GO:0000165	MAPK cascade	Biological Process (BP)	1.85455e-05	0.000458436	47	401	364	5589	Over	5	ENSG00000026103,ENSG00000026508,ENSG00000034152,ENSG00000090339,ENSG00000092969,ENSG00000099985,ENSG00000105639,ENSG00000107968,ENSG00000108688,ENSG00000108691,ENSG00000109321,ENSG00000113070,ENSG00000116717,ENSG00000122641,ENSG00000125538,ENSG00000125845,ENSG00000128342,ENSG00000134070,ENSG00000136244,ENSG00000136689,ENSG00000136997,ENSG00000137801,ENSG00000138166,ENSG00000141506,ENSG00000151651…
GO:0009888	tissue development	Biological Process (BP)	2.63601e-05	0.00060718	60	557	364	5589	Over	4	ENSG00000000938,ENSG00000026508,ENSG00000057657,ENSG00000064932,ENSG00000069974,ENSG00000075426,ENSG00000086062,ENSG00000090339,ENSG00000092969,ENSG00000100644,ENSG00000101665,ENSG00000102265,ENSG00000102554,ENSG00000105989,ENSG00000109321,ENSG00000111424,ENSG00000113070,ENSG00000113749,ENSG00000119508,ENSG00000121039,ENSG00000121552,ENSG00000122641,ENSG00000122862,ENSG00000124102,ENSG00000124216…
GO:0030154	cell differentiation	Biological Process (BP)	2.80322e-05	0.00063606	117	1289	364	5589	Over	5	ENSG00000000938,ENSG00000006327,ENSG00000008056,ENSG00000028137,ENSG00000038427,ENSG00000057657,ENSG00000064932,ENSG00000067082,ENSG00000068366,ENSG00000069399,ENSG00000069974,ENSG00000070404,ENSG00000075426,ENSG00000077150,ENSG00000086062,ENSG00000087589,ENSG00000087903,ENSG00000090339,ENSG00000092969,ENSG00000095739,ENSG00000095794,ENSG00000100644,ENSG00000100906,ENSG00000101665,ENSG00000102554…
GO:0048513	organ development	Biological Process (BP)	3.96534e-05	0.000876846	91	952	364	5589	Over	4	ENSG00000000938,ENSG00000026508,ENSG00000028137,ENSG00000036672,ENSG00000057657,ENSG00000064932,ENSG00000067082,ENSG00000069399,ENSG00000070404,ENSG00000075426,ENSG00000077150,ENSG00000090339,ENSG00000092969,ENSG00000100644,ENSG00000101665,ENSG00000102265,ENSG00000102554,ENSG00000105639,ENSG00000105989,ENSG00000106366,ENSG00000108342,ENSG00000108691,ENSG00000109321,ENSG00000111424,ENSG00000113070…
GO:0048878	chemical homeostasis	Biological Process (BP)	4.31916e-05	0.000948187	43	366	364	5589	Over	5	ENSG00000008405,ENSG00000018280,ENSG00000060558,ENSG00000090339,ENSG00000100644,ENSG00000101665,ENSG00000103569,ENSG00000104635,ENSG00000108688,ENSG00000111424,ENSG00000112096,ENSG00000120937,ENSG00000121797,ENSG00000124766,ENSG00000125148,ENSG00000127533,ENSG00000134317,ENSG00000136997,ENSG00000139832,ENSG00000141458,ENSG00000143322,ENSG00000143546,ENSG00000144648,ENSG00000148154,ENSG00000148926…
GO:0051704	multi-organism process	Biological Process (BP)	4.33885e-05	0.000949085	88	915	364	5589	Over	2	ENSG00000000938,ENSG00000007908,ENSG00000018280,ENSG00000028137,ENSG00000057657,ENSG00000062716,ENSG00000064932,ENSG00000068366,ENSG00000069399,ENSG00000070404,ENSG00000077150,ENSG00000081041,ENSG00000085265,ENSG00000086062,ENSG00000087903,ENSG00000090339,ENSG00000091106,ENSG00000095794,ENSG00000100906,ENSG00000102265,ENSG00000105835,ENSG00000106366,ENSG00000108342,ENSG00000108691,ENSG00000111424…
GO:0019725	cellular homeostasis	Biological Process (BP)	4.95683e-05	0.00107269	37	301	364	5589	Over	4	ENSG00000018280,ENSG00000060558,ENSG00000090339,ENSG00000100644,ENSG00000104635,ENSG00000108688,ENSG00000108691,ENSG00000111424,ENSG00000116701,ENSG00000121797,ENSG00000124766,ENSG00000125148,ENSG00000127533,ENSG00000136244,ENSG00000136997,ENSG00000139832,ENSG00000143322,ENSG00000143384,ENSG00000143546,ENSG00000144648,ENSG00000148926,ENSG00000154127,ENSG00000159399,ENSG00000160013,ENSG00000160883…
GO:0016310	phosphorylation	Biological Process (BP)	4.97996e-05	0.00107387	86	892	364	5589	Over	6	ENSG00000000938,ENSG00000008405,ENSG00000011422,ENSG00000013588,ENSG00000018280,ENSG00000026103,ENSG00000026508,ENSG00000034152,ENSG00000052795,ENSG00000086544,ENSG00000087589,ENSG00000090339,ENSG00000092969,ENSG00000099985,ENSG00000101665,ENSG00000105639,ENSG00000107937,ENSG00000107968,ENSG00000108342,ENSG00000108688,ENSG00000108691,ENSG00000109321,ENSG00000111859,ENSG00000113070,ENSG00000114737…
GO:0030098	lymphocyte differentiation	Biological Process (BP)	7.1992e-05	0.00148906	22	149	364	5589	Over	5	ENSG00000057657,ENSG00000067082,ENSG00000069399,ENSG00000101665,ENSG00000105639,ENSG00000115598,ENSG00000115604,ENSG00000122641,ENSG00000124766,ENSG00000131042,ENSG00000136244,ENSG00000144802,ENSG00000151651,ENSG00000154447,ENSG00000156127,ENSG00000159216,ENSG00000163874,ENSG00000166523,ENSG00000168811,ENSG00000169508,ENSG00000175505,ENSG00000198805
GO:0016192	vesicle-mediated transport	Biological Process (BP)	8.2089e-05	0.00166951	80	825	364	5589	Over	4	ENSG00000000938,ENSG00000007908,ENSG00000008056,ENSG00000011422,ENSG00000018280,ENSG00000026508,ENSG00000028137,ENSG00000059804,ENSG00000069974,ENSG00000085265,ENSG00000086062,ENSG00000092969,ENSG00000102265,ENSG00000106366,ENSG00000108691,ENSG00000109321,ENSG00000115271,ENSG00000116701,ENSG00000118804,ENSG00000119508,ENSG00000120694,ENSG00000122862,ENSG00000125538,ENSG00000125810,ENSG00000127507…
GO:0042592	homeostatic process	Biological Process (BP)	0.000145232	0.00266815	62	609	364	5589	Over	4	ENSG00000008405,ENSG00000018280,ENSG00000060558,ENSG00000090339,ENSG00000100644,ENSG00000101665,ENSG00000103569,ENSG00000104635,ENSG00000105639,ENSG00000108688,ENSG00000108691,ENSG00000111424,ENSG00000112096,ENSG00000116701,ENSG00000118503,ENSG00000119508,ENSG00000120937,ENSG00000121797,ENSG00000122641,ENSG00000124766,ENSG00000125148,ENSG00000125538,ENSG00000127533,ENSG00000134317,ENSG00000136244…
GO:0048245	eosinophil chemotaxis	Biological Process (BP)	0.00021869	0.00379957	5	10	364	5589	Over	6	ENSG00000108688,ENSG00000108691,ENSG00000172156,ENSG00000196639,ENSG00000274736
GO:0060429	epithelium development	Biological Process (BP)	0.00025556	0.004223	33	275	364	5589	Over	5	ENSG00000026508,ENSG00000057657,ENSG00000069974,ENSG00000075426,ENSG00000086062,ENSG00000090339,ENSG00000092969,ENSG00000100644,ENSG00000102554,ENSG00000105989,ENSG00000109321,ENSG00000111424,ENSG00000113070,ENSG00000113749,ENSG00000121039,ENSG00000121552,ENSG00000124102,ENSG00000124766,ENSG00000125845,ENSG00000131737,ENSG00000132510,ENSG00000135919,ENSG00000136842,ENSG00000136997,ENSG00000138771…
GO:0019932	second-messenger-mediated signaling	Biological Process (BP)	0.000282514	0.00449729	16	101	364	5589	Over	6	ENSG00000007908,ENSG00000071282,ENSG00000120937,ENSG00000121797,ENSG00000125148,ENSG00000131196,ENSG00000137801,ENSG00000144648,ENSG00000148926,ENSG00000159200,ENSG00000163823,ENSG00000169429,ENSG00000171049,ENSG00000171051,ENSG00000176170,ENSG00000196639
GO:0009987	cellular process	Biological Process (BP)	0.000292959	0.00460996	345	4967	364	5589	Over	2	ENSG00000000938,ENSG00000006327,ENSG00000007908,ENSG00000008056,ENSG00000008405,ENSG00000010818,ENSG00000011422,ENSG00000013588,ENSG00000018280,ENSG00000020577,ENSG00000026103,ENSG00000026508,ENSG00000028137,ENSG00000034152,ENSG00000036672,ENSG00000037897,ENSG00000038427,ENSG00000052795,ENSG00000054967,ENSG00000057657,ENSG00000059728,ENSG00000059804,ENSG00000060558,ENSG00000062716,ENSG00000064932…
GO:0001503	ossification	Biological Process (BP)	0.000362397	0.00555097	21	151	364	5589	Over	4	ENSG00000000938,ENSG00000038427,ENSG00000064932,ENSG00000070404,ENSG00000092969,ENSG00000100644,ENSG00000107937,ENSG00000109321,ENSG00000122862,ENSG00000124216,ENSG00000125845,ENSG00000131873,ENSG00000136244,ENSG00000151014,ENSG00000163823,ENSG00000165732,ENSG00000172216,ENSG00000177706,ENSG00000181195,ENSG00000221869,ENSG00000258227
GO:0042116	macrophage activation	Biological Process (BP)	0.000371949	0.00566873	9	36	364	5589	Over	5	ENSG00000018280,ENSG00000064932,ENSG00000105835,ENSG00000115602,ENSG00000125810,ENSG00000137462,ENSG00000137801,ENSG00000163874,ENSG00000171049
GO:0007596	blood coagulation	Biological Process (BP)	0.000393347	0.00588604	18	122	364	5589	Over	5	ENSG00000011422,ENSG00000060558,ENSG00000069974,ENSG00000105825,ENSG00000106366,ENSG00000117525,ENSG00000127533,ENSG00000135919,ENSG00000136244,ENSG00000137801,ENSG00000141506,ENSG00000154127,ENSG00000160999,ENSG00000173083,ENSG00000178726,ENSG00000185022,ENSG00000197249,ENSG00000197632
GO:0055080	cation homeostasis	Biological Process (BP)	0.000401267	0.00595148	29	236	364	5589	Over	7	ENSG00000018280,ENSG00000060558,ENSG00000100644,ENSG00000104635,ENSG00000108688,ENSG00000111424,ENSG00000121797,ENSG00000125148,ENSG00000127533,ENSG00000136997,ENSG00000139832,ENSG00000143322,ENSG00000143546,ENSG00000144648,ENSG00000148926,ENSG00000154127,ENSG00000160013,ENSG00000163220,ENSG00000163823,ENSG00000164647,ENSG00000171049,ENSG00000171051,ENSG00000172156,ENSG00000177464,ENSG00000187193…
GO:0030316	osteoclast differentiation	Biological Process (BP)	0.00049441	0.007041	10	45	364	5589	Over	8	ENSG00000064932,ENSG00000070404,ENSG00000154127,ENSG00000162891,ENSG00000163823,ENSG00000169508,ENSG00000170909,ENSG00000172216,ENSG00000177706,ENSG00000204577
GO:0051179	localization	Biological Process (BP)	0.000592158	0.0081243	180	2278	364	5589	Over	2	ENSG00000000938,ENSG00000006327,ENSG00000007908,ENSG00000008056,ENSG00000008405,ENSG00000011422,ENSG00000018280,ENSG00000026508,ENSG00000028137,ENSG00000034152,ENSG00000059804,ENSG00000068366,ENSG00000069399,ENSG00000069974,ENSG00000081041,ENSG00000085265,ENSG00000086062,ENSG00000087074,ENSG00000087589,ENSG00000090339,ENSG00000091106,ENSG00000092969,ENSG00000095383,ENSG00000095739,ENSG00000099985…
GO:0032612	interleukin-1 production	Biological Process (BP)	0.000595862	0.0081243	10	46	364	5589	Over	5	ENSG00000091106,ENSG00000103313,ENSG00000115590,ENSG00000118503,ENSG00000125538,ENSG00000163874,ENSG00000167207,ENSG00000176170,ENSG00000187116,ENSG00000239998
GO:0042730	fibrinolysis	Biological Process (BP)	0.000616216	0.00825426	5	12	364	5589	Over	6	ENSG00000011422,ENSG00000106366,ENSG00000137801,ENSG00000178726,ENSG00000197632
GO:0048708	astrocyte differentiation	Biological Process (BP)	0.000616253	0.00825426	7	24	364	5589	Over	6	ENSG00000125538,ENSG00000125845,ENSG00000128342,ENSG00000135919,ENSG00000143546,ENSG00000171049,ENSG00000175505
GO:0007610	behavior	Biological Process (BP)	0.000632979	0.0084411	29	241	364	5589	Over	3	ENSG00000036672,ENSG00000100644,ENSG00000106366,ENSG00000108688,ENSG00000108691,ENSG00000113749,ENSG00000117525,ENSG00000119508,ENSG00000131042,ENSG00000135919,ENSG00000136244,ENSG00000136842,ENSG00000137462,ENSG00000137801,ENSG00000141458,ENSG00000143322,ENSG00000146070,ENSG00000159200,ENSG00000163823,ENSG00000166073,ENSG00000168811,ENSG00000169429,ENSG00000169508,ENSG00000171049,ENSG00000172216…
GO:0050801	ion homeostasis	Biological Process (BP)	0.000731603	0.0094657	31	265	364	5589	Over	6	ENSG00000018280,ENSG00000060558,ENSG00000100644,ENSG00000101665,ENSG00000104635,ENSG00000108688,ENSG00000111424,ENSG00000120937,ENSG00000121797,ENSG00000125148,ENSG00000127533,ENSG00000136997,ENSG00000139832,ENSG00000143322,ENSG00000143546,ENSG00000144648,ENSG00000148926,ENSG00000154127,ENSG00000160013,ENSG00000163220,ENSG00000163823,ENSG00000164647,ENSG00000171049,ENSG00000171051,ENSG00000172156…
GO:0071895	odontoblast differentiation	Biological Process (BP)	0.00104335	0.0126421	3	4	364	5589	Over	7	ENSG00000106366,ENSG00000172216,ENSG00000177706
GO:0032602	chemokine production	Biological Process (BP)	0.00124403	0.0148624	9	42	364	5589	Over	5	ENSG00000100644,ENSG00000103313,ENSG00000115602,ENSG00000125538,ENSG00000136244,ENSG00000137462,ENSG00000143546,ENSG00000163220,ENSG00000213088
GO:0050701	interleukin-1 secretion	Biological Process (BP)	0.00133403	0.0156607	7	27	364	5589	Over	6	ENSG00000091106,ENSG00000115590,ENSG00000118503,ENSG00000163874,ENSG00000167207,ENSG00000187116,ENSG00000239998
GO:0038066	p38MAPK cascade	Biological Process (BP)	0.00171788	0.0193453	6	21	364	5589	Over	7	ENSG00000034152,ENSG00000116717,ENSG00000125538,ENSG00000125845,ENSG00000163874,ENSG00000176170
GO:0030216	keratinocyte differentiation	Biological Process (BP)	0.00189465	0.0211014	10	53	364	5589	Over	7	ENSG00000075426,ENSG00000111424,ENSG00000121552,ENSG00000124102,ENSG00000131737,ENSG00000134317,ENSG00000135047,ENSG00000148154,ENSG00000159216,ENSG00000162891
GO:0008544	epidermis development	Biological Process (BP)	0.00222066	0.023943	15	105	364	5589	Over	5	ENSG00000075426,ENSG00000092969,ENSG00000111424,ENSG00000121552,ENSG00000122641,ENSG00000124102,ENSG00000124216,ENSG00000131737,ENSG00000134317,ENSG00000135047,ENSG00000148154,ENSG00000159216,ENSG00000162891,ENSG00000173083,ENSG00000185022
GO:0044765	single-organism transport	Biological Process (BP)	0.00230505	0.0246345	129	1584	364	5589	Over	3	ENSG00000000938,ENSG00000007908,ENSG00000008056,ENSG00000008405,ENSG00000011422,ENSG00000018280,ENSG00000026508,ENSG00000028137,ENSG00000059804,ENSG00000068366,ENSG00000069974,ENSG00000085265,ENSG00000086062,ENSG00000090339,ENSG00000091106,ENSG00000092969,ENSG00000099985,ENSG00000100644,ENSG00000100906,ENSG00000101187,ENSG00000102265,ENSG00000103257,ENSG00000103569,ENSG00000104635,ENSG00000106366…
GO:0070661	leukocyte proliferation	Biological Process (BP)	0.00245563	0.0258519	17	126	364	5589	Over	4	ENSG00000018280,ENSG00000028137,ENSG00000105639,ENSG00000118503,ENSG00000120217,ENSG00000125538,ENSG00000131042,ENSG00000136244,ENSG00000137507,ENSG00000154447,ENSG00000163563,ENSG00000167851,ENSG00000168811,ENSG00000169508,ENSG00000172216,ENSG00000175505,ENSG00000198805
GO:0018119	peptidyl-cysteine S-nitrosylation	Biological Process (BP)	0.00248236	0.0258519	3	5	364	5589	Over	8	ENSG00000111912,ENSG00000143546,ENSG00000163220
GO:0048247	lymphocyte chemotaxis	Biological Process (BP)	0.00258161	0.0266986	7	30	364	5589	Over	5	ENSG00000108688,ENSG00000108691,ENSG00000151651,ENSG00000161921,ENSG00000169508,ENSG00000172156,ENSG00000274736
GO:0046835	carbohydrate phosphorylation	Biological Process (BP)	0.00271254	0.0274916	4	10	364	5589	Over	5	ENSG00000159399,ENSG00000160883,ENSG00000170525,ENSG00000171174
GO:0001649	osteoblast differentiation	Biological Process (BP)	0.00276578	0.0277079	13	87	364	5589	Over	5	ENSG00000038427,ENSG00000107937,ENSG00000109321,ENSG00000124216,ENSG00000125845,ENSG00000136244,ENSG00000151014,ENSG00000165732,ENSG00000172216,ENSG00000177706,ENSG00000181195,ENSG00000221869,ENSG00000258227
GO:0006820	anion transport	Biological Process (BP)	0.00348308	0.0337271	20	161	364	5589	Over	5	ENSG00000018280,ENSG00000068366,ENSG00000101187,ENSG00000103257,ENSG00000103569,ENSG00000108932,ENSG00000112394,ENSG00000117479,ENSG00000125454,ENSG00000125538,ENSG00000136997,ENSG00000137801,ENSG00000139514,ENSG00000144136,ENSG00000151726,ENSG00000167703,ENSG00000168389,ENSG00000168575,ENSG00000172216,ENSG00000197208
GO:0046651	lymphocyte proliferation	Biological Process (BP)	0.00361147	0.0346394	16	119	364	5589	Over	5	ENSG00000018280,ENSG00000028137,ENSG00000105639,ENSG00000120217,ENSG00000125538,ENSG00000131042,ENSG00000136244,ENSG00000137507,ENSG00000154447,ENSG00000163563,ENSG00000167851,ENSG00000168811,ENSG00000169508,ENSG00000172216,ENSG00000175505,ENSG00000198805
GO:0032637	interleukin-8 production	Biological Process (BP)	0.00364888	0.0348189	8	40	364	5589	Over	5	ENSG00000069399,ENSG00000085265,ENSG00000106366,ENSG00000125538,ENSG00000137462,ENSG00000167207,ENSG00000204388,ENSG00000239998
GO:0031100	organ regeneration	Biological Process (BP)	0.00381355	0.0359538	7	32	364	5589	Over	5	ENSG00000119508,ENSG00000136167,ENSG00000136997,ENSG00000148926,ENSG00000166741,ENSG00000172216,ENSG00000197405
GO:0007267	cell-cell signaling	Biological Process (BP)	0.00398307	0.0373206	31	288	364	5589	Over	4	ENSG00000008056,ENSG00000069974,ENSG00000092969,ENSG00000104415,ENSG00000105835,ENSG00000105989,ENSG00000108688,ENSG00000108691,ENSG00000109321,ENSG00000113749,ENSG00000122641,ENSG00000125538,ENSG00000125845,ENSG00000131042,ENSG00000135604,ENSG00000135821,ENSG00000135919,ENSG00000136244,ENSG00000136689,ENSG00000137462,ENSG00000143546,ENSG00000148926,ENSG00000160013,ENSG00000163220,ENSG00000163735…
GO:0032364	oxygen homeostasis	Biological Process (BP)	0.00423075	0.0377786	2	2	364	5589	Over	7	ENSG00000100644,ENSG00000112096
GO:0060708	spongiotrophoblast differentiation	Biological Process (BP)	0.00423075	0.0377786	2	2	364	5589	Over	5	ENSG00000128342,ENSG00000184557
GO:0070488	neutrophil aggregation	Biological Process (BP)	0.00423075	0.0377786	2	2	364	5589	Over	7	ENSG00000143546,ENSG00000163220
GO:0072676	lymphocyte migration	Biological Process (BP)	0.00440595	0.0392853	9	50	364	5589	Over	4	ENSG00000090339,ENSG00000108688,ENSG00000108691,ENSG00000136286,ENSG00000151651,ENSG00000161921,ENSG00000169508,ENSG00000172156,ENSG00000274736
GO:0044708	single-organism behavior	Biological Process (BP)	0.00453827	0.040054	16	121	364	5589	Over	3	ENSG00000036672,ENSG00000100644,ENSG00000113749,ENSG00000119508,ENSG00000131042,ENSG00000135919,ENSG00000136842,ENSG00000137462,ENSG00000137801,ENSG00000141458,ENSG00000143322,ENSG00000159200,ENSG00000172216,ENSG00000175592,ENSG00000181195,ENSG00000196639
GO:0048729	tissue morphogenesis	Biological Process (BP)	0.00495724	0.0428195	22	187	364	5589	Over	4	ENSG00000026508,ENSG00000092969,ENSG00000100644,ENSG00000101665,ENSG00000105989,ENSG00000109321,ENSG00000111424,ENSG00000113070,ENSG00000119508,ENSG00000121039,ENSG00000122641,ENSG00000124216,ENSG00000124766,ENSG00000125845,ENSG00000132510,ENSG00000136997,ENSG00000138771,ENSG00000148677,ENSG00000148926,ENSG00000164741,ENSG00000172156,ENSG00000184557
GO:0016337	cell-cell adhesion	Biological Process (BP)	0.00502695	0.0432375	21	176	364	5589	Over	4	ENSG00000007908,ENSG00000026508,ENSG00000070404,ENSG00000090339,ENSG00000092969,ENSG00000101665,ENSG00000107937,ENSG00000119508,ENSG00000125538,ENSG00000125845,ENSG00000131042,ENSG00000135919,ENSG00000136689,ENSG00000140678,ENSG00000143546,ENSG00000151651,ENSG00000154127,ENSG00000163220,ENSG00000166401,ENSG00000170961,ENSG00000188404
GO:0006909	phagocytosis	Biological Process (BP)	0.00545491	0.0464584	18	144	364	5589	Over	4	ENSG00000000938,ENSG00000018280,ENSG00000069974,ENSG00000085265,ENSG00000108691,ENSG00000116701,ENSG00000125538,ENSG00000125810,ENSG00000136286,ENSG00000137462,ENSG00000137801,ENSG00000139832,ENSG00000143226,ENSG00000163661,ENSG00000167851,ENSG00000172243,ENSG00000176170,ENSG00000186074
GO:0001890	placenta development	Biological Process (BP)	0.00550637	0.0467363	10	61	364	5589	Over	4	ENSG00000057657,ENSG00000100644,ENSG00000105989,ENSG00000111424,ENSG00000124216,ENSG00000128342,ENSG00000148926,ENSG00000172216,ENSG00000175592,ENSG00000184557
GO:0004872	receptor activity	Molecular Function (MF)	1.21903e-16	3.36952e-14	58	330	364	5589	Over	2	ENSG00000007908,ENSG00000008405,ENSG00000011422,ENSG00000013588,ENSG00000026103,ENSG00000026508,ENSG00000028137,ENSG00000085265,ENSG00000090339,ENSG00000111424,ENSG00000113749,ENSG00000115590,ENSG00000115598,ENSG00000115602,ENSG00000115604,ENSG00000117525,ENSG00000119508,ENSG00000121797,ENSG00000124731,ENSG00000125810,ENSG00000127507,ENSG00000127533,ENSG00000131042,ENSG00000132334,ENSG00000137462…
GO:0005125	cytokine activity	Molecular Function (MF)	6.21696e-15	1.02177e-12	28	76	364	5589	Over	5	ENSG00000081041,ENSG00000092969,ENSG00000099985,ENSG00000102265,ENSG00000105835,ENSG00000105989,ENSG00000108342,ENSG00000108688,ENSG00000108691,ENSG00000109321,ENSG00000122641,ENSG00000125538,ENSG00000125845,ENSG00000128342,ENSG00000136244,ENSG00000136689,ENSG00000161921,ENSG00000162891,ENSG00000162892,ENSG00000163734,ENSG00000163735,ENSG00000163739,ENSG00000164761,ENSG00000168811,ENSG00000169429…
GO:0005102	receptor binding	Molecular Function (MF)	2.69441e-09	1.62225e-07	68	539	364	5589	Over	4	ENSG00000000938,ENSG00000008405,ENSG00000011422,ENSG00000060558,ENSG00000081041,ENSG00000085265,ENSG00000090339,ENSG00000092969,ENSG00000095739,ENSG00000099985,ENSG00000100644,ENSG00000101665,ENSG00000102265,ENSG00000104415,ENSG00000105835,ENSG00000105989,ENSG00000106366,ENSG00000108342,ENSG00000108688,ENSG00000108691,ENSG00000109321,ENSG00000111424,ENSG00000111912,ENSG00000113070,ENSG00000119508…
GO:0008009	chemokine activity	Molecular Function (MF)	6.61742e-08	2.95886e-06	10	19	364	5589	Over	6	ENSG00000081041,ENSG00000108688,ENSG00000108691,ENSG00000161921,ENSG00000163734,ENSG00000163735,ENSG00000163739,ENSG00000169429,ENSG00000172156,ENSG00000274736
GO:0030246	carbohydrate binding	Molecular Function (MF)	2.09241e-06	6.5251e-05	17	87	364	5589	Over	3	ENSG00000007908,ENSG00000038427,ENSG00000059804,ENSG00000085265,ENSG00000117143,ENSG00000118804,ENSG00000125810,ENSG00000129450,ENSG00000142512,ENSG00000159399,ENSG00000160883,ENSG00000163661,ENSG00000166523,ENSG00000172243,ENSG00000188404,ENSG00000254521,ENSG00000258227
GO:0019955	cytokine binding	Molecular Function (MF)	0.00219379	0.0236952	10	54	364	5589	Over	4	ENSG00000028137,ENSG00000115590,ENSG00000115604,ENSG00000121797,ENSG00000137507,ENSG00000137801,ENSG00000144648,ENSG00000163823,ENSG00000168811,ENSG00000213088
GO:0005539	glycosaminoglycan binding	Molecular Function (MF)	0.00256157	0.0265817	12	77	364	5589	Over	4	ENSG00000026508,ENSG00000038427,ENSG00000104415,ENSG00000108688,ENSG00000113070,ENSG00000127507,ENSG00000135919,ENSG00000137462,ENSG00000137801,ENSG00000167207,ENSG00000188404,ENSG00000274736
GO:0001784	phosphotyrosine binding	Molecular Function (MF)	0.00481479	0.0418268	5	18	364	5589	Over	6	ENSG00000000938,ENSG00000117461,ENSG00000143322,ENSG00000155307,ENSG00000184557
GO:0002020	protease binding	Molecular Function (MF)	0.00505116	0.0433844	9	51	364	5589	Over	5	ENSG00000102265,ENSG00000106366,ENSG00000117525,ENSG00000118503,ENSG00000121552,ENSG00000158859,ENSG00000170542,ENSG00000188404,ENSG00000197249
GO:0005615	extracellular space	Cellular Component (CC)	1.93679e-18	7.85174e-16	74	452	364	5589	Over	3	ENSG00000007908,ENSG00000038427,ENSG00000065911,ENSG00000070404,ENSG00000081041,ENSG00000086062,ENSG00000090339,ENSG00000092969,ENSG00000099985,ENSG00000102265,ENSG00000104415,ENSG00000105825,ENSG00000105835,ENSG00000105989,ENSG00000106366,ENSG00000108342,ENSG00000108688,ENSG00000108691,ENSG00000109321,ENSG00000113070,ENSG00000115226,ENSG00000117525,ENSG00000120937,ENSG00000121552,ENSG00000122641…
GO:0005886	plasma membrane	Cellular Component (CC)	3.65759e-12	3.42182e-10	158	1539	364	5589	Over	3	ENSG00000000938,ENSG00000006327,ENSG00000007908,ENSG00000011422,ENSG00000013588,ENSG00000018280,ENSG00000026103,ENSG00000026508,ENSG00000028137,ENSG00000054967,ENSG00000059804,ENSG00000060558,ENSG00000062716,ENSG00000069399,ENSG00000069974,ENSG00000085265,ENSG00000086062,ENSG00000087589,ENSG00000090339,ENSG00000095739,ENSG00000100906,ENSG00000101187,ENSG00000101665,ENSG00000103044,ENSG00000103257…
GO:0071944	cell periphery	Cellular Component (CC)	3.84114e-12	3.51806e-10	161	1579	364	5589	Over	3	ENSG00000000938,ENSG00000006327,ENSG00000007908,ENSG00000011422,ENSG00000013588,ENSG00000018280,ENSG00000026103,ENSG00000026508,ENSG00000028137,ENSG00000054967,ENSG00000059804,ENSG00000060558,ENSG00000062716,ENSG00000069399,ENSG00000069974,ENSG00000085265,ENSG00000086062,ENSG00000087589,ENSG00000090339,ENSG00000095739,ENSG00000100906,ENSG00000101187,ENSG00000101665,ENSG00000103044,ENSG00000103257…
GO:0030141	secretory granule	Cellular Component (CC)	3.87617e-12	3.51806e-10	54	347	364	5589	Over	4	ENSG00000000938,ENSG00000011422,ENSG00000018280,ENSG00000026508,ENSG00000028137,ENSG00000059804,ENSG00000069974,ENSG00000070404,ENSG00000085265,ENSG00000086062,ENSG00000092969,ENSG00000102265,ENSG00000106366,ENSG00000115271,ENSG00000116701,ENSG00000118804,ENSG00000122862,ENSG00000125538,ENSG00000125810,ENSG00000129450,ENSG00000131042,ENSG00000135919,ENSG00000137462,ENSG00000137801,ENSG00000139572…
GO:0009986	cell surface	Cellular Component (CC)	1.73391e-06	5.57878e-05	37	270	364	5589	Over	3	ENSG00000006327,ENSG00000011422,ENSG00000026103,ENSG00000026508,ENSG00000085265,ENSG00000086062,ENSG00000090339,ENSG00000105989,ENSG00000109321,ENSG00000113070,ENSG00000115602,ENSG00000117525,ENSG00000120217,ENSG00000121797,ENSG00000125810,ENSG00000125845,ENSG00000131042,ENSG00000135919,ENSG00000137462,ENSG00000137507,ENSG00000137801,ENSG00000140678,ENSG00000144648,ENSG00000151651,ENSG00000163638…
GO:0005576	extracellular region	Cellular Component (CC)	4.11609e-06	0.000118066	123	1326	364	5589	Over	2	ENSG00000000938,ENSG00000007908,ENSG00000011422,ENSG00000013588,ENSG00000026103,ENSG00000026508,ENSG00000028137,ENSG00000038427,ENSG00000059804,ENSG00000065911,ENSG00000068366,ENSG00000069974,ENSG00000070404,ENSG00000081041,ENSG00000085265,ENSG00000086062,ENSG00000090339,ENSG00000092969,ENSG00000099985,ENSG00000102265,ENSG00000103044,ENSG00000103257,ENSG00000104415,ENSG00000105825,ENSG00000105835…
GO:0042581	specific granule	Cellular Component (CC)	4.2426e-06	0.000121123	17	75	364	5589	Over	5	ENSG00000011422,ENSG00000028137,ENSG00000059804,ENSG00000069974,ENSG00000125810,ENSG00000139572,ENSG00000151651,ENSG00000163661,ENSG00000163739,ENSG00000170909,ENSG00000170956,ENSG00000171049,ENSG00000171236,ENSG00000173083,ENSG00000183019,ENSG00000186431,ENSG00000258227
GO:0031410	cytoplasmic vesicle	Cellular Component (CC)	0.000266747	0.00438402	70	721	364	5589	Over	4	ENSG00000000938,ENSG00000008056,ENSG00000011422,ENSG00000013588,ENSG00000018280,ENSG00000026508,ENSG00000028137,ENSG00000059804,ENSG00000069974,ENSG00000070404,ENSG00000085265,ENSG00000086062,ENSG00000092969,ENSG00000095383,ENSG00000102265,ENSG00000103313,ENSG00000106366,ENSG00000109321,ENSG00000113070,ENSG00000115271,ENSG00000116701,ENSG00000118804,ENSG00000120694,ENSG00000122862,ENSG00000125538…
GO:0033256	I-kappaB/NF-kappaB complex	Cellular Component (CC)	0.00104335	0.0126421	3	4	364	5589	Over	4	ENSG00000069399,ENSG00000077150,ENSG00000100906
GO:0033257	Bcl3/NF-kappaB2 complex	Cellular Component (CC)	0.00423075	0.0377786	2	2	364	5589	Over	5	ENSG00000069399,ENSG00000077150

## Sheet: TNLvsTL+ROM.GO_down
GO terms enriched for down-regulated DEGs at TL+ROM vs. TNL
GO_ID	GO_Term	GO_Class	p-value	Adjusted p-value	x1	x2	n	N	EnrichDirect	GOlevl	GeneID
GO:0048511	rhythmic process	Biological Process (BP)	6.24266e-06	0.00980721	6	106	33	7362	Over	2	ENSG00000049246,ENSG00000105516,ENSG00000108924,ENSG00000159208,ENSG00000167074,ENSG00000174738
GO:0007623	circadian rhythm	Biological Process (BP)	0.000198293	0.0341324	4	66	33	7362	Over	3	ENSG00000049246,ENSG00000105516,ENSG00000159208,ENSG00000174738
no significantly enriched Molecular Function (MF) GO terms identified
no significantly enriched Cellular Component (CC) GO terms identified
