# Supplementary material for: Labour classified by cervical dilatation & fetal membrane rupture demonstrates differential impact on RNA-seq data for human myometrium tissues
Source: PLoS One. 2021 Nov 19;16(11):e0260119. doi: 10.1371/journal.pone.0260119 (PMC8604334; doi:10.1371/journal.pone.0260119)
Supplement: S5 Dataset — (XLSX) [file pone.0260119.s005.xlsx]

## Sheet: jVenn_lists-4groupsUP
KEY
	gene in jVenn list was not identified using HUGO HGNC Biomart online tool (https://biomart.genenames.org/martform/#!/default/HGNC?datasets=hgnc_gene_mart) but can be found in UniProt database
All 4 Groups Up-Regulated DEGs
HGNC ID	Status	Approved symbol	Approved name	Ensembl gene ID	UniProt accession	RefSeq accession
HGNC:30092	Approved	NAMPT	nicotinamide phosphoribosyltransferase	ENSG00000105835	P43490	NM_182790
HGNC:651	Approved	AREG	amphiregulin	ENSG00000109321	P15514	NM_001657
HGNC:6596	Approved	LIF	LIF interleukin 6 family cytokine	ENSG00000128342	P15018	NM_002309
HGNC:16309	Approved	LILRA5	leukocyte immunoglobulin like receptor A5	ENSG00000187116	A6NI73	NM_181985

## Sheet: jVenn_lists-3groupsUP
KEY
	gene in jVenn list was not identified using HUGO HGNC Biomart online tool (https://biomart.genenames.org/martform/#!/default/HGNC?datasets=hgnc_gene_mart) but can be found in UniProt database
TEaL, TEsL & TL+ROM Up-Regulated DEGs
HGNC ID	Status	Approved symbol	Approved name	Ensembl gene ID	UniProt accession	RefSeq accession
HGNC:10907	Approved	SLC11A1	solute carrier family 11 member 1	ENSG00000018280	P49279	NM_000578
HGNC:12769	Approved	CCN4	cellular communication network factor 4	ENSG00000104415	O95388	NM_003882
HGNC:7406	Approved	MT2A	metallothionein 2A	ENSG00000125148	P02795	NM_005953
HGNC:5992	Approved	IL1B	interleukin 1 beta	ENSG00000125538	P01584	NM_000576
HGNC:3337	Approved	ADGRE2	adhesion G protein-coupled receptor E2	ENSG00000127507	Q9UHX3	NM_001271052
HGNC:17343	Approved	APOBEC3A	apolipoprotein B mRNA editing enzyme catalytic subunit 3A	ENSG00000128383	P31941	NM_145699
HGNC:991	Approved	BCL2A1	BCL2 related protein A1	ENSG00000140379	Q16548	NM_004049
HGNC:9692	Approved	PTX3	pentraxin 3	ENSG00000163661	P26022	NM_002852
HGNC:28874	Approved	CD300E	CD300e molecule	ENSG00000186407	Q496F6	NM_181449
HGNC:4289	Approved	GK	glycerol kinase	ENSG00000198814	P32189	NM_000167
HGNC:7393	Approved	MT1A	metallothionein 1A	ENSG00000205362	P04731	NM_005946
HGNC:11240	n/a	SPHK1	Sphingosine kinase 1	ENSG00000176170	Q9NYA1	NM_001142601.1; NM_001142602.1; NM_021972.3; NM_182965.2
TEaL, TL-ROM & TL+ROM Up-Regulated DEGs
HGNC ID	Status	Approved symbol	Approved name	Ensembl gene ID	UniProt accession	RefSeq accession
HGNC:3541	Approved	F3	coagulation factor III, tissue factor	ENSG00000117525	P13726	NM_001993
TEsL, TL-ROM & TL+ROM Up-Regulated DEGs
HGNC ID	Status	Approved symbol	Approved name	Ensembl gene ID	UniProt accession	RefSeq accession
HGNC:3059	Approved	HBEGF	heparin binding EGF like growth factor	ENSG00000113070	Q99075	NM_001945

## Sheet: jVenn_lists-2groupsUP
KEY
	gene in jVenn list was not identified using HUGO HGNC Biomart online tool (https://biomart.genenames.org/martform/#!/default/HGNC?datasets=hgnc_gene_mart) but can be found in UniProt database
TEaL & TL-ROM Up-Regulated DEGs
HGNC ID	Status	Approved symbol	Approved name	Ensembl gene ID	UniProt accession	RefSeq accession
HGNC:5716	Approved	IGKC	immunoglobulin kappa constant	ENSG00000211592	P01834	NG_000834
HGNC:5855	Approved	IGLC1	immunoglobulin lambda constant 1	ENSG00000211675	P0CG04	NG_000002
HGNC:5526	Approved	IGHG2	immunoglobulin heavy constant gamma 2 (G2m marker)	ENSG00000211893	P01859	NG_001019
HGNC:5478	Approved	IGHA1	immunoglobulin heavy constant alpha 1	ENSG00000211895	P01876	NG_001019
HGNC:5525	Approved	IGHG1	immunoglobulin heavy constant gamma 1 (G1m marker)	ENSG00000211896	P01857	NG_001019
HGNC:38476	Approved	IGLL5	immunoglobulin lambda like polypeptide 5	ENSG00000254709	B9A064	NM_001178126
TEaL & TL+ROM Up-Regulated DEGs
HGNC ID	Status	Approved symbol	Approved name	Ensembl gene ID	UniProt accession	RefSeq accession
HGNC:5994	Approved	IL1R2	interleukin 1 receptor type 2	ENSG00000115590	P27930	NM_004633
HGNC:10642	Approved	CXCL5	C-X-C motif chemokine ligand 5	ENSG00000163735	P42830	NM_002994
HGNC:50328	Approved	SMIM25	small integral membrane protein 25	ENSG00000224397		NM_001278655
TEsL & TL+ROM Up-Regulated DEGs
HGNC ID	Status	Approved symbol	Approved name	Ensembl gene ID	UniProt accession	RefSeq accession
HGNC:18152	Approved	TNFRSF12A	TNF receptor superfamily member 12A	ENSG00000006327	Q9NP84	NM_016639
HGNC:11494	Approved	SYN1	synapsin I	ENSG00000008056	P17600	NM_006950
HGNC:4921	Approved	HIVEP2	human immunodeficiency virus type I enhancer binding protein 2	ENSG00000010818	P31629	NM_006734
HGNC:9053	Approved	PLAUR	plasminogen activator, urokinase receptor	ENSG00000011422	Q03405	NM_002659
HGNC:9836	Approved	GPRC5A	G protein-coupled receptor class C group 5 member A	ENSG00000013588	Q8NFJ5	NM_003979
HGNC:11920	Approved	FAS	Fas cell surface death receptor	ENSG00000026103	P25445	NM_000043
HGNC:6843	Approved	MAP2K3	mitogen-activated protein kinase kinase 3	ENSG00000034152	P46734	NM_145109
HGNC:26934	Approved	NOP16	NOP16 nucleolar protein	ENSG00000048162	Q9Y3C1	NM_016391
HGNC:9346	Approved	PRDM1	PR/SET domain 1	ENSG00000057657	O75626	NM_001198
HGNC:11007	Approved	SLC2A3	solute carrier family 2 member 3	ENSG00000059804	P11169	NM_006931
HGNC:29559	Approved	VMP1	vacuole membrane protein 1	ENSG00000062716	Q96GC9	NM_030938
HGNC:29158	Approved	SBNO2	strawberry notch homolog 2	ENSG00000064932	Q9Y2G9	NM_014963
HGNC:7434	Approved	MTHFD2	methylenetetrahydrofolate dehydrogenase (NADP+ dependent) 2, methenyltetrahydrofolate cyclohydrolase	ENSG00000065911	P13995	NM_006636
HGNC:2235	Approved	KLF6	Kruppel like factor 6	ENSG00000067082	Q99612	NM_001160124
HGNC:998	Approved	BCL3	BCL3 transcription coactivator	ENSG00000069399	P20749	NM_005178
HGNC:6633	Approved	LMCD1	LIM and cysteine rich domains 1	ENSG00000071282	Q9NZU5	NM_014583
HGNC:3798	Approved	FOSL2	FOS like 2, AP-1 transcription factor subunit	ENSG00000075426	P15408	NM_005253
HGNC:4603	Approved	CXCL2	C-X-C motif chemokine ligand 2	ENSG00000081041	P19875	NM_002089
HGNC:14897	Approved	ITPKC	inositol-trisphosphate 3-kinase C	ENSG00000086544	Q96DU7	NM_025194
HGNC:16412	Approved	NLRC4	NLR family CARD domain containing 4	ENSG00000091106	Q9NPP4	NM_021209
HGNC:30251	Approved	BAMBI	BMP and activin membrane bound inhibitor	ENSG00000095739	Q13145	NM_012342
HGNC:2352	Approved	CREM	cAMP responsive element modulator	ENSG00000095794	Q03060	NM_001881
HGNC:8506	Approved	OSM	oncostatin M	ENSG00000099985	P13725	NM_020530
HGNC:4910	Approved	HIF1A	hypoxia inducible factor 1 subunit alpha	ENSG00000100644	Q16665	NM_001530
HGNC:4820	Approved	HAS3	hyaluronan synthase 3	ENSG00000103044	O00219	NM_138612
HGNC:11063	Approved	SLC7A5	solute carrier family 7 member 5	ENSG00000103257	Q01650	NM_003486
HGNC:6998	Approved	MEFV	MEFV innate immuity regulator, pyrin	ENSG00000103313	O15553	NM_000243
HGNC:643	Approved	AQP9	aquaporin 9	ENSG00000103569	O43315	NM_020980
HGNC:20858	Approved	SLC39A14	solute carrier family 39 member 14	ENSG00000104635	Q15043	NM_001128431
HGNC:8583	Approved	SERPINE1	serpin family E member 1	ENSG00000106366	P05121	NM_000602
HGNC:6860	Approved	MAP3K8	mitogen-activated protein kinase kinase kinase 8	ENSG00000107968	P41279	NM_005204
HGNC:2438	Approved	CSF3	colony stimulating factor 3	ENSG00000108342	P09919	NM_172220
HGNC:10618	Approved	CCL2	C-C motif chemokine ligand 2	ENSG00000108691	P13500	NM_002982
HGNC:10927	Approved	SLC16A6	solute carrier family 16 member 6	ENSG00000108932	O15403	NM_004694
HGNC:7733	Approved	NEDD9	neural precursor cell expressed, developmentally down-regulated 9	ENSG00000111859	Q14511	NM_006403
HGNC:17027	Approved	SLC16A10	solute carrier family 16 member 10	ENSG00000112394	Q8TF71	NM_018593
HGNC:5183	Approved	HRH2	histamine receptor H2	ENSG00000113749	P25021	NM_001131055
HGNC:9506	Approved	CYTIP	cytohesin 1 interacting protein	ENSG00000115165	O60759	NM_004288
HGNC:20239	Approved	FNDC4	fibronectin type III domain containing 4	ENSG00000115226	Q9H6D8	NM_022823
HGNC:5999	Approved	IL1RL2	interleukin 1 receptor like 2	ENSG00000115598	Q9HB29	NM_003854
HGNC:671	Approved	RND3	Rho family GTPase 3	ENSG00000115963	P61587	NM_005168
HGNC:4095	Approved	GADD45A	growth arrest and DNA damage inducible alpha	ENSG00000116717	P24522	NM_001924
HGNC:10938	Approved	SLC19A2	solute carrier family 19 member 2	ENSG00000117479	O60779	NM_006996
HGNC:17064	Approved	ELL2	elongation factor for RNA polymerase II 2	ENSG00000118985	O00472	NM_012081
HGNC:7982	Approved	NR4A3	nuclear receptor subfamily 4 group A member 3	ENSG00000119508	Q92570	NM_006981
HGNC:7940	Approved	NPPB	natriuretic peptide B	ENSG00000120937	P16860	NM_002521
HGNC:6066	Approved	INHBA	inhibin subunit beta A	ENSG00000122641	P08476	NM_002192
HGNC:9361	Approved	SRGN	serglycin	ENSG00000122862	P10124	NM_002727
HGNC:28915	Approved	BATF3	basic leucine zipper ATF-like transcription factor 3	ENSG00000123685	Q9NR55	NM_018664
HGNC:11128	Approved	SNAI1	snail family transcriptional repressor 1	ENSG00000124216	O95863	NM_005985
HGNC:17760	Approved	TREM1	triggering receptor expressed on myeloid cells 1	ENSG00000124731	Q9NP99	NM_018643
HGNC:15855	Approved	CD93	CD93 molecule	ENSG00000125810	Q9NPY3	NM_012072
HGNC:1069	Approved	BMP2	bone morphogenetic protein 2	ENSG00000125845	P12643	NM_001200
HGNC:9047	Approved	PLAGL2	PLAG1 like zinc finger 2	ENSG00000126003	Q9UPG8	NM_002657
HGNC:10878	Approved	SIGLEC9	sialic acid binding Ig like lectin 9	ENSG00000129450	Q9Y336	NM_014441
HGNC:16839	Approved	THEMIS2	thymocyte selection associated family member 2	ENSG00000130775	Q5TEJ8	NM_004848
HGNC:6606	Approved	LILRB2	leukocyte immunoglobulin like receptor B2	ENSG00000131042	Q8N423	NM_001080978
HGNC:6452	Approved	KRT34	keratin 34	ENSG00000131737	O76011	NM_021013
HGNC:17198	Approved	CHSY1	chondroitin sulfate synthase 1	ENSG00000131873	Q86X52	NM_014918
HGNC:21147	Approved	RNF122	ring finger protein 122	ENSG00000133874	Q9H9V4	NM_024787
HGNC:17923	Approved	GRHL1	grainyhead like transcription factor 1	ENSG00000134317	Q9NZI5	NM_014552
HGNC:11869	Approved	CEMIP2	cell migration inducing hyaluronidase 2	ENSG00000135048	Q9UHN6	NM_013390
HGNC:10691	Approved	SDS	serine dehydratase	ENSG00000135094	P20132	NM_006843
HGNC:11429	Approved	STX11	syntaxin 11	ENSG00000135604	O75558	NM_003764
HGNC:8951	Approved	SERPINE2	serpin family E member 2	ENSG00000135919	P07093	NM_006216
HGNC:6018	Approved	IL6	interleukin 6	ENSG00000136244	P05231	NM_000600
HGNC:13880	Approved	MYO1G	myosin IG	ENSG00000136286	B0I1T2	NM_033054
HGNC:6000	Approved	IL1RN	interleukin 1 receptor antagonist	ENSG00000136689	P18510	NM_173841
HGNC:7553	Approved	MYC	MYC proto-oncogene, bHLH transcription factor	ENSG00000136997	P01106	NM_001354870
HGNC:8986	Approved	PIM1	Pim-1 proto-oncogene, serine/threonine kinase	ENSG00000137193	P11309	NM_001243186
HGNC:5392	Approved	IER3	immediate early response 3	ENSG00000137331	P46695	NM_003897
HGNC:11785	Approved	THBS1	thrombospondin 1	ENSG00000137801	P07996	NM_003246
HGNC:3071	Approved	DUSP5	dual specificity phosphatase 5	ENSG00000138166	Q16690	NM_004419
HGNC:4535	Approved	GPR84	G protein-coupled receptor 84	ENSG00000139572	Q9NQS5	NM_020370
HGNC:14885	Approved	DNAJA4	DnaJ heat shock protein family (Hsp40) member A4	ENSG00000140403	Q8WW22	NM_018602
HGNC:13519	Approved	TLNRD1	talin rod domain containing 1	ENSG00000140406	Q9H1K6	NM_022566
HGNC:15620	Approved	SIGLEC10	sialic acid binding Ig like lectin 10	ENSG00000142512	Q96LC7	NM_033130
HGNC:28344	Approved	C1orf162	chromosome 1 open reading frame 162	ENSG00000143110	Q8NEQ5	NM_174896
HGNC:3616	Approved	FCGR2A	Fc fragment of IgG receptor IIa	ENSG00000143226	P12318	NM_021642
HGNC:77	Approved	ABL2	ABL proto-oncogene 2, non-receptor tyrosine kinase	ENSG00000143322	P42684	NM_005158
HGNC:9997	Approved	RGS16	regulator of G protein signaling 16	ENSG00000143333	O15492	NM_002928
HGNC:10946	Approved	SLC20A1	solute carrier family 20 member 1	ENSG00000144136	Q8WUM9	NM_005415
HGNC:14300	Approved	CSRNP1	cysteine and serine rich nuclear protein 1	ENSG00000144655	Q96S65	NM_033027
HGNC:12524	Approved	UGCG	UDP-glucose ceramide glucosyltransferase	ENSG00000148154	Q16739	NM_003358
HGNC:9599	Approved	PTGES	prostaglandin E synthase	ENSG00000148344	O14684	NM_004878
HGNC:29370	Approved	ITPRIP	inositol 1,4,5-trisphosphate receptor interacting protein	ENSG00000148841	Q8IWB1	NM_033397
HGNC:26413	Approved	FAM124A	family with sequence similarity 124 member A	ENSG00000150510	Q86V42	NM_145019
HGNC:14254	Approved	NOCT	nocturnin	ENSG00000151014	Q9UK39	NM_012118
HGNC:29884	Approved	UBASH3B	ubiquitin associated and SH3 domain containing B	ENSG00000154127	Q8TF42	NM_032873
HGNC:10902	Approved	SLA	Src like adaptor	ENSG00000155926	Q13239	NM_001045556
HGNC:3489	Approved	ETS2	ETS proto-oncogene 2, transcription factor	ENSG00000157557	P15036	NM_001256295
HGNC:220	Approved	ADAMTS4	ADAM metallopeptidase with thrombospondin type 1 motif 4	ENSG00000158859	O75173	NM_005099
HGNC:3040	Approved	RCAN1	regulator of calcineurin 1	ENSG00000159200	P53805	NM_001285389
HGNC:10471	Approved	RUNX1	RUNX family transcription factor 1	ENSG00000159216	Q01196	NM_001001890
HGNC:4923	Approved	HK2	hexokinase 2	ENSG00000159399	P52789	NM_000189
HGNC:6002	Approved	IL20	interleukin 20	ENSG00000162891	Q9NYY1	NM_018724
HGNC:23137	Approved	RNF149	ring finger protein 149	ENSG00000163162	Q8NC42	NM_173647
HGNC:10499	Approved	S100A9	S100 calcium binding protein A9	ENSG00000163220	P06702	NM_002965
HGNC:13202	Approved	ADAMTS9	ADAM metallopeptidase with thrombospondin type 1 motif 9	ENSG00000163638	Q9P2N4	NM_001318781
HGNC:4602	Approved	CXCL1	C-X-C motif chemokine ligand 1	ENSG00000163739	P09341	NM_001511
HGNC:11378	Approved	STEAP1	STEAP family member 1	ENSG00000164647	Q9UHE8	NM_012449
HGNC:15587	Approved	SYTL3	synaptotagmin like 3	ENSG00000164674	Q4VX76	NM_001009991
HGNC:2897	Approved	DLC1	DLC1 Rho GTPase activating protein	ENSG00000164741	Q96QB1	NM_182643; NM_006094
HGNC:11909	Approved	TNFRSF11B	TNF receptor superfamily member 11b	ENSG00000164761	O00300	NM_002546
HGNC:32370	Approved	GPR176	G protein-coupled receptor 176	ENSG00000166073	Q14439	NM_007223
HGNC:8952	Approved	SERPINB8	serpin family B member 8	ENSG00000166401	P50452	NM_001031848
HGNC:14555	Approved	CLEC4E	C-type lectin domain family 4 member E	ENSG00000166523	Q9ULY5	NM_014358
HGNC:7861	Approved	NNMT	nicotinamide N-methyltransferase	ENSG00000166741	P40261	NM_006169
HGNC:16039	Approved	ANGPTL4	angiopoietin like 4	ENSG00000167772	Q9BY76	NM_139314
HGNC:14301	Approved	XIRP1	xin actin binding repeat containing 1	ENSG00000168334	Q702N8	NM_194293
HGNC:25897	Approved	MFSD2A	major facilitator superfamily domain containing 2A	ENSG00000168389	Q8NA29	NM_032793
HGNC:10045	Approved	RNASE2	ribonuclease A family member 2	ENSG00000169385	P10153	NM_002934
HGNC:6025	Approved	CXCL8	C-X-C motif chemokine ligand 8	ENSG00000169429	P10145	NM_000584
HGNC:3128	Approved	GPR183	G protein-coupled receptor 183	ENSG00000169508	P32249	NM_004951
HGNC:8874	Approved	PFKFB3	6-phosphofructo-2-kinase/fructose-2,6-biphosphatase 3	ENSG00000170525	Q16875	NM_004566
HGNC:29960	Approved	OSCAR	osteoclast associated Ig-like receptor	ENSG00000170909	Q8IYS5	NM_133169
HGNC:3827	Approved	FPR2	formyl peptide receptor 2	ENSG00000171049	P25090	NM_001005738
HGNC:3826	Approved	FPR1	formyl peptide receptor 1	ENSG00000171051	P21462	NM_002029
HGNC:29480	Approved	LRG1	leucine rich alpha-2-glycoprotein 1	ENSG00000171236	P02750	NM_052972
HGNC:3345	Approved	ENC1	ectodermal-neural cortex 1	ENSG00000171617	O14682	NM_003633
HGNC:1834	Approved	CEBPB	CCAAT enhancer binding protein beta	ENSG00000172216	P17676	NM_005194
HGNC:18314	Approved	RND1	Rho family GTPase 1	ENSG00000172602	Q92730	NM_014470
HGNC:5239	Approved	HSPA6	heat shock protein family A (Hsp70) member 6	ENSG00000173110	P17066	NM_002155
HGNC:16891	Approved	TRIB1	tribbles pseudokinase 1	ENSG00000173334	Q96RU8	NM_025195
HGNC:2154	Approved	PLK3	polo like kinase 3	ENSG00000173846	Q9H4B4	NM_004073
HGNC:17412	Approved	CLCF1	cardiotrophin like cytokine factor 1	ENSG00000175505	Q9UBD9	NM_013246
HGNC:13718	Approved	FOSL1	FOS like 1, AP-1 transcription factor subunit	ENSG00000175592	P15407	NM_005438
HGNC:11784	Approved	THBD	thrombomodulin	ENSG00000178726	P07204	NM_000361
HGNC:30811	Approved	CD300LB	CD300 molecule like family member b	ENSG00000178789	A8K4G0	NM_174892
HGNC:7321	Approved	MSC	musculin	ENSG00000178860	O60682	NM_005098
HGNC:22997	Approved	RTL3	retrotransposon Gag like 3	ENSG00000179300	Q8N8U3	NM_152694
HGNC:8831	Approved	PENK	proenkephalin	ENSG00000181195	P01210	NM_001135690
HGNC:12576	Approved	UPP1	uridine phosphorylase 1	ENSG00000183696	Q16831	NM_003364
HGNC:6780	Approved	MAFF	MAF bZIP transcription factor F	ENSG00000185022	Q9ULX9	NM_001161572
HGNC:7405	Approved	MT1X	metallothionein 1X	ENSG00000187193	P80297	NM_005952
HGNC:38675	Approved	C11orf96	chromosome 11 open reading frame 96	ENSG00000187479	Q7Z7L8	NM_001145033
HGNC:698	Approved	ARL4C	ADP ribosylation factor like GTPase 4C	ENSG00000188042	P56559	NM_005737
HGNC:31041	Approved	SPRED3	sprouty related EVH1 domain containing 3	ENSG00000188766	Q2MJR0	NM_001042522
HGNC:9642	Approved	PTPN1	protein tyrosine phosphatase non-receptor type 1	ENSG00000196396	P18031	NM_001278618
HGNC:17361	Approved	ARID5A	AT-rich interaction domain 5A	ENSG00000196843	Q03989	NM_212481
HGNC:8941	Approved	SERPINA1	serpin family A member 1	ENSG00000197249	P01009	NM_001002235
HGNC:1338	Approved	C5AR1	complement C5a receptor 1	ENSG00000197405	P21730	NM_001736
HGNC:11717	Approved	TEAD4	TEA domain transcription factor 4	ENSG00000197905	Q15561	NM_003213
HGNC:7892	Approved	PNP	purine nucleoside phosphorylase	ENSG00000198805	P00491	NM_000270.2
HGNC:14296	Approved	MT1M	metallothionein 1M	ENSG00000205364	Q8N339	NM_176870
HGNC:26685	Approved	CCDC71L	coiled-coil domain containing 71 like	ENSG00000253276	Q8N9Z2	NM_175884
HGNC:15482	Approved	SIGLEC12	sialic acid binding Ig like lectin 12 (gene/pseudogene)	ENSG00000254521	Q96PQ1	NM_053003

## Sheet: jVenn_lists-1groupUP
KEY
	gene in jVenn list was not identified using HUGO HGNC Biomart online tool (https://biomart.genenames.org/martform/#!/default/HGNC?datasets=hgnc_gene_mart) but can be found in UniProt database
TEaL Only Up-Regulated DEGs
HGNC ID	Status	Approved symbol	Approved name	Ensembl gene ID	UniProt accession	RefSeq accession
HGNC:1933	Approved	CHI3L2	chitinase 3 like 2	ENSG00000064886	Q15782	NM_004000
HGNC:701	Approved	ARNTL	aryl hydrocarbon receptor nuclear translocator like	ENSG00000133794	O00327	NM_001178
HGNC:5834	Approved	IGKV4-1	immunoglobulin kappa variable 4-1	ENSG00000211598	P06312	NG_000834
HGNC:5817	Approved	IGKV3-20	immunoglobulin kappa variable 3-20	ENSG00000239951	P01619	NG_000834
TEsL Only Up-Regulated DEGs
HGNC ID	Status	Approved symbol	Approved name	Ensembl gene ID	UniProt accession	RefSeq accession
HGNC:9605	Approved	PTGS2	prostaglandin-endoperoxide synthase 2	ENSG00000073756	P35354	NM_000963
HGNC:14582	Approved	LAMP3	lysosomal associated membrane protein 3	ENSG00000078081	Q9UQV4	NM_014398
HGNC:6740	Approved	LYZ	lysozyme	ENSG00000090382	P61626	NM_000239
HGNC:28510	Approved	GLIS3	GLIS family zinc finger 3	ENSG00000107249	Q8NEA6	NM_152629
HGNC:7567	Approved	MYH1	myosin heavy chain 1	ENSG00000109061	P12882	NM_005963
HGNC:7573	Approved	MYH3	myosin heavy chain 3	ENSG00000109063	P11055	NM_002470
HGNC:10000	Approved	RGS4	regulator of G protein signaling 4	ENSG00000117152	P49798	NM_005613
HGNC:11949	Approved	TNNT2	troponin T2, cardiac type	ENSG00000118194	P45379	NM_000364
HGNC:2500	Approved	CCN2	cellular communication network factor 2	ENSG00000118523	P29279	NM_001901
HGNC:17648	Approved	POPDC2	popeye domain containing 2	ENSG00000121577	Q9HBU9	NM_022135
HGNC:11898	Approved	TNFAIP6	TNF alpha induced protein 6	ENSG00000123610	P98066	NM_007115
HGNC:7572	Approved	MYH2	myosin heavy chain 2	ENSG00000125414	Q9UKX2	NM_017534
HGNC:9652	Approved	PTPN22	protein tyrosine phosphatase non-receptor type 22	ENSG00000134242	Q9Y2R2	NM_015967
HGNC:23692	Approved	ACKR3	atypical chemokine receptor 3	ENSG00000144476	P25106	NM_020311
HGNC:12976	Approved	ZNF185	zinc finger protein 185 with LIM domain	ENSG00000147394	O15231	NM_007150
HGNC:25740	Approved	CEP78	centrosomal protein 78	ENSG00000148019	Q5JTW2	NM_001098802
HGNC:23513	Approved	USP54	ubiquitin specific peptidase 54	ENSG00000166348	Q70EL1	NM_152586
HGNC:24564	Approved	C2CD3	C2 calcium dependent domain containing 3	ENSG00000168014	Q4AC94	NM_015531
HGNC:10876	Approved	SIGLEC7	sialic acid binding Ig like lectin 7	ENSG00000168995	Q9Y286	NM_016543
HGNC:6423	Approved	KRT16	keratin 16	ENSG00000186832	P08779	NM_005557
HGNC:28905	Approved	YRDC	yrdC N6-threonylcarbamoyltransferase domain containing	ENSG00000196449	Q86U90	NM_024640
HGNC:6081	Approved	INS	insulin	ENSG00000254647	P01308	NM_000207
TL-ROM Only Up-Regulated DEGs
HGNC ID	Status	Approved symbol	Approved name	Ensembl gene ID	UniProt accession	RefSeq accession
HGNC:5713	Approved	JCHAIN	joining chain of multimeric IgA and IgM	ENSG00000132465	P01591	NM_144646
HGNC:5541	Approved	IGHM	immunoglobulin heavy constant mu	ENSG00000211899	P01871	NG_001019
TL+ROM Only Up-Regulated DEGs
HGNC ID	Status	Approved symbol	Approved name	Ensembl gene ID	UniProt accession	RefSeq accession
HGNC:3697	Approved	FGR	FGR proto-oncogene, Src family tyrosine kinase	ENSG00000000938	P09769	NM_005248
HGNC:10718	Approved	SELE	selectin E	ENSG00000007908	P16581	NM_000450
HGNC:2384	Approved	CRY1	cryptochrome circadian regulator 1	ENSG00000008405	Q16526	NM_004075
HGNC:23023	Approved	SAMD4A	sterile alpha motif domain containing 4A	ENSG00000020577	Q9UPU9	NM_015589
HGNC:1681	Approved	CD44	CD44 molecule (Indian blood group)	ENSG00000026508	P16070	NM_000610
HGNC:11917	Approved	TNFRSF1B	TNF receptor superfamily member 1B	ENSG00000028137	P20333	NM_001066
HGNC:12618	Approved	USP2	ubiquitin specific peptidase 2	ENSG00000036672	O75604	NM_171997
HGNC:7030	Approved	METTL1	methyltransferase like 1	ENSG00000037897	Q9UBP6	NM_005371
HGNC:2464	Approved	VCAN	versican	ENSG00000038427	P13611	NM_004385
HGNC:29280	Approved	FNIP2	folliculin interacting protein 2	ENSG00000052795	Q9P278	NM_020840
HGNC:13764	Approved	RELT	RELT TNF receptor	ENSG00000054967	Q969Z4	NM_032871
HGNC:6761	Approved	MXD1	MAX dimerization protein 1	ENSG00000059728	Q05195	NM_002357
HGNC:4383	Approved	GNA15	G protein subunit alpha 15	ENSG00000060558	P30679	NM_002068
HGNC:3571	Approved	ACSL4	acyl-CoA synthetase long chain family member 4	ENSG00000068366	O60488	NM_004458
HGNC:9766	Approved	RAB27A	RAB27A, member RAS oncogene family	ENSG00000069974	P51159	NM_004580; NM_183236
HGNC:3973	Approved	FSTL3	follistatin like 3	ENSG00000070404	O95633	NM_005860
HGNC:7795	Approved	NFKB2	nuclear factor kappa B subunit 2	ENSG00000077150	Q00653	NM_001077494
HGNC:29676	Approved	PUM3	pumilio RNA binding family member 3	ENSG00000080608	Q15397	NM_014878
HGNC:3623	Approved	FCN1	ficolin 1	ENSG00000085265	O00602	NM_002003
HGNC:924	Approved	B4GALT1	beta-1,4-galactosyltransferase 1	ENSG00000086062	P15291	NM_001497
HGNC:14375	Approved	PPP1R15A	protein phosphatase 1 regulatory subunit 15A	ENSG00000087074	O75807	NM_014330
HGNC:15878	Approved	CASS4	Cas scaffold protein family member 4	ENSG00000087589	Q9NQ75	NM_020356
HGNC:9983	Approved	RFX2	regulatory factor X2	ENSG00000087903	P48378	NM_000635
HGNC:5344	Approved	ICAM1	intercellular adhesion molecule 1	ENSG00000090339	P05362	NM_000201
HGNC:11768	Approved	TGFB2	transforming growth factor beta 2	ENSG00000092969	P61812	NM_003238
HGNC:18026	Approved	TBC1D2	TBC1 domain family member 2	ENSG00000095383	Q9BYX2	NM_018421
HGNC:19956	Approved	SUSD6	sushi domain containing 6	ENSG00000100647	Q92537	NM_014734
HGNC:7797	Approved	NFKBIA	NFKB inhibitor alpha	ENSG00000100906	P25963	NM_020529
HGNC:10953	Approved	SLCO4A1	solute carrier organic anion transporter family member 4A1	ENSG00000101187	Q96BD0	NM_016354
HGNC:6773	Approved	SMAD7	SMAD family member 7	ENSG00000101665	O15105	NM_005904
HGNC:11820	Approved	TIMP1	TIMP metallopeptidase inhibitor 1	ENSG00000102265	P01033	NM_003254
HGNC:20420	Approved	RUBCNL	rubicon like autophagy enhancer	ENSG00000102445	Q9H714	NM_025113
HGNC:6349	Approved	KLF5	Kruppel like factor 5	ENSG00000102554	Q13887	NM_001286818
HGNC:16468	Approved	LACTB	lactamase beta	ENSG00000103642	P83111	NM_032857
HGNC:6193	Approved	JAK3	Janus kinase 3	ENSG00000105639	P52333	NM_000215
HGNC:23114	Approved	ELL	elongation factor for RNA polymerase II	ENSG00000105656	P55199	NM_006532
HGNC:11761	Approved	TFPI2	tissue factor pathway inhibitor 2	ENSG00000105825	P48307	NM_006528
HGNC:12780	Approved	WNT2	Wnt family member 2	ENSG00000105989	P09544	NM_003391
HGNC:13008	Approved	ZFAND5	zinc finger AN1-type containing 5	ENSG00000107372	O76080	NM_001102420
HGNC:21535	Approved	GTPBP4	GTP binding protein 4	ENSG00000107937	Q9BZE4	NM_012341
HGNC:10634	Approved	CCL7	C-C motif chemokine ligand 7	ENSG00000108688	P80098	NM_006273
HGNC:23615	Approved	SLC35F2	solute carrier family 35 member F2	ENSG00000110660	Q8IXU6	NM_017515
HGNC:12679	Approved	VDR	vitamin D receptor	ENSG00000111424	P11473	NM_000376
HGNC:21144	Approved	DSE	dermatan sulfate epimerase	ENSG00000111817	Q9UL01	NM_013352
HGNC:21081	Approved	NCOA7	nuclear receptor coactivator 7	ENSG00000111912	Q8NI08	NM_001199619
HGNC:11180	Approved	SOD2	superoxide dismutase 2	ENSG00000112096	P04179	NM_000636
HGNC:12706	Approved	VNN2	vanin 2	ENSG00000112303	O95498	NM_001242350
HGNC:6637	Approved	LMNB1	lamin B1	ENSG00000113368	P20700	NM_005573
HGNC:21747	Approved	CPEB4	cytoplasmic polyadenylation element binding protein 4	ENSG00000113742	Q17RY0	NM_030627
HGNC:1984	Approved	CISH	cytokine inducible SH2 containing protein	ENSG00000114737	Q9NSE2	NM_145071
HGNC:15990	Approved	GCA	grancalcin	ENSG00000115271	P28676	NM_012198
HGNC:5998	Approved	IL1RL1	interleukin 1 receptor like 1	ENSG00000115602	Q01638	NM_016232
HGNC:5988	Approved	IL18R1	interleukin 18 receptor 1	ENSG00000115604	Q13478	NM_003855
HGNC:6469	Approved	KYNU	kynureninase	ENSG00000115919	Q16719	NM_001032998
HGNC:7661	Approved	NCF2	neutrophil cytosolic factor 2	ENSG00000116701	P19878	NM_000433
HGNC:23800	Approved	SIPA1L2	signal induced proliferation associated 1 like 2	ENSG00000116991	Q9P2F8	NM_020808
HGNC:12457	Approved	UAP1	UDP-N-acetylglucosamine pyrophosphorylase 1	ENSG00000117143	Q16222	NM_003115
HGNC:8981	Approved	PIK3R3	phosphoinositide-3-kinase regulatory subunit 3	ENSG00000117461	Q92569	NM_003629
HGNC:11896	Approved	TNFAIP3	TNF alpha induced protein 3	ENSG00000118503	P21580	NM_001270507
HGNC:24854	Approved	STBD1	starch binding domain 1	ENSG00000118804	O95210	NM_003943
HGNC:20105	Approved	FLVCR2	feline leukemia virus subgroup C cellular receptor family member 2	ENSG00000119686	Q9UPI3	NM_017791
HGNC:17635	Approved	CD274	CD274 molecule	ENSG00000120217	Q9NZQ7	NM_014143
HGNC:16969	Approved	HSPH1	heat shock protein family H (Hsp110) member 1	ENSG00000120694	Q92598	NM_001286503
HGNC:19975	Approved	RDH10	retinol dehydrogenase 10	ENSG00000121039	Q8IZV5	NM_172037
HGNC:2481	Approved	CSTA	cystatin A	ENSG00000121552	P01040	NM_005213
HGNC:1612	Approved	CCRL2	C-C motif chemokine receptor like 2	ENSG00000121797	O00421	NM_001130910
HGNC:13232	Approved	RASSF8	Ras association domain family member 8	ENSG00000123094	Q8NHQ8	NM_007211
HGNC:30229	Approved	G0S2	G0/G1 switch 2	ENSG00000123689	P27469	NM_015714
HGNC:8947	Approved	PI3	peptidase inhibitor 3	ENSG00000124102	P19957	NM_002638
HGNC:11200	Approved	SOX4	SRY-box 4	ENSG00000124766	Q06945	NM_003107
HGNC:14409	Approved	SLC25A19	solute carrier family 25 member 19	ENSG00000125454	Q9HC21	NM_021734
HGNC:13561	Approved	HIVEP3	human immunodeficiency virus type I enhancer binding protein 3	ENSG00000127124	Q5T1R4	NM_024503
HGNC:3540	Approved	F2RL3	F2R like thrombin or trypsin receptor 3	ENSG00000127533	Q96RI0	NM_003950
HGNC:7775	Approved	NFATC1	nuclear factor of activated T cells 1	ENSG00000131196	O95644	NM_172390
HGNC:4242	Approved	GFPT2	glutamine-fructose-6-phosphate transaminase 2	ENSG00000131459	O94808	NM_005110
HGNC:4193	Approved	GCH1	GTP cyclohydrolase 1	ENSG00000131979	P30793	NM_000161
HGNC:9669	Approved	PTPRE	protein tyrosine phosphatase receptor type E	ENSG00000132334	P23469	NM_001316676
HGNC:29012	Approved	KDM6B	lysine demethylase 6B	ENSG00000132510	O15054	NM_001080424
HGNC:1577	Approved	CCNA1	cyclin A1	ENSG00000133101	P78396	NM_003914
HGNC:6113	Approved	IRAK2	interleukin 1 receptor associated kinase 2	ENSG00000134070	O43187	NM_001570
HGNC:2537	Approved	CTSL	cathepsin L	ENSG00000135047	P07711	NM_001912
HGNC:4341	Approved	GLUL	glutamate-ammonia ligase	ENSG00000135821	P15104	NM_002065
HGNC:6528	Approved	LCP1	lymphocyte cytosolic protein 1	ENSG00000136167	P13796	NM_002298
HGNC:11871	Approved	TMOD1	tropomodulin 1	ENSG00000136842	P28289	NM_003275
HGNC:11848	Approved	TLR2	toll like receptor 2	ENSG00000137462	O60603	NM_001318787
HGNC:4161	Approved	LRRC32	leucine rich repeat containing 32	ENSG00000137507	Q14392	NM_005512
HGNC:24881	Approved	RASGEF1B	RasGEF domain family member 1B	ENSG00000138670	Q0VAM2	NM_152545
HGNC:30422	Approved	SHROOM3	shroom family member 3	ENSG00000138771	Q8TF72	NM_020859
HGNC:8933	Approved	PHLDA1	pleckstrin homology like domain family A member 1	ENSG00000139289	Q8WV24	NM_007350
HGNC:11057	Approved	SLC7A1	solute carrier family 7 member 1	ENSG00000139514	P30825	NM_003045
HGNC:18260	Approved	RAB20	RAB20, member RAS oncogene family	ENSG00000139832	Q9NX57	NM_017817
HGNC:6152	Approved	ITGAX	integrin subunit alpha X	ENSG00000140678	P20702	NM_000887
HGNC:7897	Approved	NPC1	NPC intracellular cholesterol transporter 1	ENSG00000141458	O15118	NM_000271
HGNC:30035	Approved	PIK3R5	phosphoinositide-3-kinase regulatory subunit 5	ENSG00000141506	Q8WYR1	NM_014308
HGNC:32034	Approved	ZNF697	zinc finger protein 697	ENSG00000143067	Q5TEC3	NM_001080470
HGNC:12562	Approved	UCK2	uridine-cytidine kinase 2	ENSG00000143179	Q9BZX2	NM_012474
HGNC:6943	Approved	MCL1	MCL1 apoptosis regulator, BCL2 family member	ENSG00000143384	Q07820	NM_021960
HGNC:10498	Approved	S100A8	S100 calcium binding protein A8	ENSG00000143546	P05109	NM_002964
HGNC:1565	Approved	ACKR2	atypical chemokine receptor 2	ENSG00000144648	O00590	NM_001296
HGNC:29805	Approved	NFKBIZ	NFKB inhibitor zeta	ENSG00000144802	Q9BYH8	NM_031419
HGNC:29573	Approved	PHLDB2	pleckstrin homology like domain family B member 2	ENSG00000144824	Q86SQ0	NM_145753
HGNC:19075	Approved	TIFA	TRAF interacting protein with forkhead associated domain	ENSG00000145365	Q96CG3	NM_052864
HGNC:9040	Approved	PLA2G7	phospholipase A2 group VII	ENSG00000146070	Q13093	NM_001168357
HGNC:16846	Approved	WTAP	WT1 associated protein	ENSG00000146457	Q15007	NM_152857
HGNC:15819	Approved	ANKRD1	ankyrin repeat domain 1	ENSG00000148677	Q15327	NM_014391
HGNC:259	Approved	ADM	adrenomedullin	ENSG00000148926	P35318	NM_001124
HGNC:17362	Approved	ARID5B	AT-rich interaction domain 5B	ENSG00000150347	Q14865	NM_032199
HGNC:215	Approved	ADAM8	ADAM metallopeptidase domain 8	ENSG00000151651	P78325	NM_001109
HGNC:3569	Approved	ACSL1	acyl-CoA synthetase long chain family member 1	ENSG00000151726	P33121	NM_001995
HGNC:15678	Approved	SCHIP1	schwannomin interacting protein 1	ENSG00000151967	P0DPB3	NM_014575
HGNC:17650	Approved	SH3RF1	SH3 domain containing ring finger 1	ENSG00000154447	Q7Z6J0	NM_020870
HGNC:10528	Approved	SAMSN1	SAM domain, SH3 domain and nuclear localization signals 1	ENSG00000155307	Q9NSI8	NM_001256370
HGNC:958	Approved	BATF	basic leucine zipper ATF-like transcription factor	ENSG00000156127	Q16520	NM_006399
HGNC:16457	Approved	MAP3K7CL	MAP3K7 C-terminal like	ENSG00000156265	P57077	NM_020152
HGNC:6875	Approved	MAPK13	mitogen-activated protein kinase 13	ENSG00000156711	O15264	NM_002754
HGNC:3068	Approved	DUSP2	dual specificity phosphatase 2	ENSG00000158050	Q05923	NM_004418
HGNC:26397	Approved	LYPD5	LY6/PLAUR domain containing 5	ENSG00000159871	Q6UWN5	NM_182573
HGNC:9602	Approved	PTGIR	prostaglandin I2 receptor	ENSG00000160013	P43119	NM_000960
HGNC:4925	Approved	HK3	hexokinase 3	ENSG00000160883	P52790	NM_002115
HGNC:17381	Approved	SH2B2	SH2B adaptor protein 2	ENSG00000160999	O14492	NM_020979
HGNC:16642	Approved	CXCL16	C-X-C motif chemokine ligand 16	ENSG00000161921	Q9H2A7	NM_022059
HGNC:16448	Approved	ASRGL1	asparaginase like 1	ENSG00000162174	Q7L266	NM_001083926
HGNC:29612	Approved	LAPTM5	lysosomal protein transmembrane 5	ENSG00000162511	Q13571	NM_006762
HGNC:11346	Approved	IL24	interleukin 24	ENSG00000162892	Q13007	NM_006850
HGNC:10489	Approved	S100A12	S100 calcium binding protein A12	ENSG00000163221	P80511	NM_005621
HGNC:7183	Approved	MNDA	myeloid cell nuclear differentiation antigen	ENSG00000163563	P41218	NM_002432
HGNC:4604	Approved	CXCL3	C-X-C motif chemokine ligand 3	ENSG00000163734	P19876	NM_002090
HGNC:28945	Approved	WDR43	WD repeat domain 43	ENSG00000163811	Q15061	NM_015131
HGNC:24357	Approved	CDCP1	CUB domain containing protein 1	ENSG00000163814	Q9H5V8	NM_022842
HGNC:1602	Approved	CCR1	C-C motif chemokine receptor 1	ENSG00000163823	P32246	NM_001295
HGNC:26259	Approved	ZC3H12A	zinc finger CCCH-type containing 12A	ENSG00000163874	Q5D1E8	NM_025079
HGNC:2744	Approved	DDX21	DExD-box helicase 21	ENSG00000165732	Q9NR30	NM_004728
HGNC:500	Approved	ANPEP	alanyl aminopeptidase, membrane	ENSG00000166825	P15144	NM_001150
HGNC:29898	Approved	C15orf48	chromosome 15 open reading frame 48	ENSG00000166920	Q9C002	NM_032413
HGNC:5331	Approved	NOD2	nucleotide binding oligomerization domain containing 2	ENSG00000167207	Q9HC29	NM_022162
HGNC:23087	Approved	SLC43A2	solute carrier family 43 member 2	ENSG00000167703	Q8N370	NM_152346
HGNC:19320	Approved	CD300C	CD300c molecule	ENSG00000167850	Q08708	NM_006678
HGNC:19319	Approved	CD300A	CD300a molecule	ENSG00000167851	Q9UGN4	NM_007261
HGNC:26617	Approved	MLKL	mixed lineage kinase domain like pseudokinase	ENSG00000168404	Q8NB16	NM_152649
HGNC:10947	Approved	SLC20A2	solute carrier family 20 member 2	ENSG00000168575	Q08357	NM_001257180
HGNC:5969	Approved	IL12A	interleukin 12A	ENSG00000168811	P29459	NM_000882
HGNC:26909	Approved	HTRA4	HtrA serine peptidase 4	ENSG00000169495	P83105	NM_153692
HGNC:8955	Approved	SERPINB9	serpin family B member 9	ENSG00000170542	P50453	NM_004155
HGNC:1815	Approved	CEACAM3	carcinoembryonic antigen related cell adhesion molecule 3	ENSG00000170956	P40198	NM_001815
HGNC:4819	Approved	HAS2	hyaluronan synthase 2	ENSG00000170961	Q92819	NM_005328
HGNC:30325	Approved	RBKS	ribokinase	ENSG00000171174	Q9H477	NM_022128
HGNC:10610	Approved	CCL11	C-C motif chemokine ligand 11	ENSG00000172156	P51671	NM_002986
HGNC:6130	Approved	ISG20	interferon stimulated exonuclease gene 20	ENSG00000172183	Q96AZ6	NM_002201
HGNC:14558	Approved	CLEC7A	C-type lectin domain containing 7A	ENSG00000172243	Q9BXN2	NM_197954
HGNC:5164	Approved	HPSE	heparanase	ENSG00000173083	Q9Y251	NM_006665
HGNC:13083	Approved	ZBTB21	zinc finger and BTB domain containing 21	ENSG00000173276	Q9ULJ3	NM_020727
HGNC:11907	Approved	TNFRSF10D	TNF receptor superfamily member 10d	ENSG00000173530	Q9UBN6	NM_003840
HGNC:3336	Approved	ADGRE1	adhesion G protein-coupled receptor E1	ENSG00000174837	Q14246	NM_001256252
HGNC:2470	Approved	CSRP2	cysteine and glycine rich protein 2	ENSG00000175183	Q16527	NM_001321
HGNC:27584	Approved	METRNL	meteorin like, glial cell differentiation regulator	ENSG00000176845	Q641Q3	NM_001004431
HGNC:11776	Approved	TGIF1	TGFB induced factor homeobox 1	ENSG00000177426	Q15583	NM_170695
HGNC:4497	Approved	GPR4	G protein-coupled receptor 4	ENSG00000177464	P46093	NM_005282
HGNC:22140	Approved	FAM20C	FAM20C golgi associated secretory pathway kinase	ENSG00000177706	Q8IXL6	NM_020223
HGNC:17166	Approved	FJX1	four-jointed box kinase 1	ENSG00000179431	Q86VR8	NM_014344
HGNC:25722	Approved	AEN	apoptosis enhancing nuclease	ENSG00000181026	Q8WTP8	NM_022767
HGNC:6614	Approved	LIMK2	LIM domain kinase 2	ENSG00000182541	P53671	NM_016733
HGNC:27291	Approved	MCEMP1	mast cell expressed membrane protein 1	ENSG00000183019	Q8IX19	NM_174918
HGNC:19391	Approved	SOCS3	suppressor of cytokine signaling 3	ENSG00000184557	O14543	NM_003955
HGNC:24087	Approved	APOBR	apolipoprotein B receptor	ENSG00000184730	Q0VD83	NM_182804
HGNC:1212	Approved	FMNL1	formin like 1	ENSG00000184922	O95466	NM_005892
HGNC:11895	Approved	TNFAIP2	TNF alpha induced protein 2	ENSG00000185215	Q03169	NM_006291
HGNC:13060	Approved	ZNF267	zinc finger protein 267	ENSG00000185947	Q14586	NM_003414
HGNC:29883	Approved	CD300LF	CD300 molecule like family member f	ENSG00000186074	Q8TDQ1	NM_139018
HGNC:3608	Approved	FCAR	Fc fragment of IgA receptor	ENSG00000186431	P24071	NM_002000
HGNC:15533	Approved	SPRY4	sprouty RTK signaling antagonist 4	ENSG00000187678	Q9C004	NM_001127496
HGNC:21288	Approved	C6orf132	chromosome 6 open reading frame 132	ENSG00000188112	Q5T0Z8	NM_001164446
HGNC:28734	Approved	DCUN1D3	defective in cullin neddylation 1 domain containing 3	ENSG00000188215	Q8IWE4	NM_173475
HGNC:10720	Approved	SELL	selectin L	ENSG00000188404	P14151	NM_000655
HGNC:32554	Approved	FAM83G	family with sequence similarity 83 member G	ENSG00000188522	A6ND36	NM_001039999
HGNC:18475	Approved	ZDHHC9	zinc finger DHHC-type containing 9	ENSG00000188706	Q9Y397	NM_016032
HGNC:7155	Approved	MMP1	matrix metallopeptidase 1	ENSG00000196611	P03956	NM_002421
HGNC:5182	Approved	HRH1	histamine receptor H1	ENSG00000196639	P35367	NM_000861
HGNC:24920	Approved	HSH2D	hematopoietic SH2 domain containing	ENSG00000196684	Q96JZ2	NM_032855
HGNC:1505	Approved	CASP4	caspase 4	ENSG00000196954	P49662	NM_001225
HGNC:10968	Approved	SLC22A4	solute carrier family 22 member 4	ENSG00000197208	Q9H015	NM_003059
HGNC:8584	Approved	SERPINB2	serpin family B member 2	ENSG00000197632	P05120	NM_002575
HGNC:19310	Approved	PIM3	Pim-3 proto-oncogene, serine/threonine kinase	ENSG00000198355	Q86V86	NM_001001852
HGNC:5233	Approved	HSPA1B	heat shock protein family A (Hsp70) member 1B	ENSG00000204388	P0DMV9	NM_005346
HGNC:6607	Approved	LILRB3	leukocyte immunoglobulin like receptor B3	ENSG00000204577	O75022	NM_006864
HGNC:2884	Approved	DIO2	iodothyronine deiodinase 2	ENSG00000211448	Q92813	NM_000793
HGNC:17848	Approved	STK38L	serine/threonine kinase 38 like	ENSG00000211455	Q9Y2H1	NM_015000
HGNC:4035	Approved	ACKR1	atypical chemokine receptor 1 (Duffy blood group)	ENSG00000213088	Q16570	NM_002036
HGNC:34073	Approved	C19orf38	chromosome 19 open reading frame 38	ENSG00000214212	A8MVS5	NM_001136482
HGNC:5398	Approved	IFI30	IFI30 lysosomal thiol reductase	ENSG00000216490	P13284	NM_006332
HGNC:1835	Approved	CEBPD	CCAAT enhancer binding protein delta	ENSG00000221869	P49716	NM_005195
HGNC:45161	Approved	NUTM2A-AS1	NUTM2A antisense RNA 1	ENSG00000223482		NR_024397
HGNC:27797	Approved	SNHG15	small nucleolar RNA host gene 15	ENSG00000232956		NR_003697
HGNC:6603	Approved	LILRA2	leukocyte immunoglobulin like receptor A2	ENSG00000239998	Q8N149	NM_001130917
HGNC:8942	Approved	SERPINB10	serpin family B member 10	ENSG00000242550	P48595	NM_005024
HGNC:15495	Approved	LILRA6	leukocyte immunoglobulin like receptor A6	ENSG00000244482	Q6PI73	NM_024318
HGNC:2054	Approved	CLEC5A	C-type lectin domain containing 5A	ENSG00000258227	Q9NY25	NM_013252
HGNC:17609	Approved	RASSF5	Ras association domain family member 5	ENSG00000266094	Q8WWW0	NM_031437
HGNC:44667	Approved	FAM47E-STBD1	FAM47E-STBD1 readthrough	ENSG00000272414		NM_001242939
HGNC:10622	Approved	CCL23	C-C motif chemokine ligand 23	ENSG00000274736	P55773	NM_005064; NM_145898
HGNC:17007	Approved	DUSP14	dual specificity phosphatase 14	ENSG00000276023	O95147	NM_007026
HGNC:28167	Approved	ZNF670	zinc finger protein 670	ENSG00000277462	Q9BS34	NM_033213
HGNC:38842	Approved	IQCJ-SCHIP1	IQCJ-SCHIP1 readthrough	ENSG00000283154	B3KU38	NM_001197113
HGNC:8980	n/a	PIK3R2	Phosphatidylinositol 3-kinase regulatory subunit beta	ENSG00000268173	O00459	NM_005027.3

## Sheet: jVenn_OriginalListsUP
TEaL_Up	TEsL_Up	(-)ROM_Up	(+)ROM_Up	TEaL_Up|-ROM_Up	TEaL_Up|+ROM_Up	TEsL_Up|+ROM_Up	TEaL_Up|TEsL_Up|+ROM_Up	TEaL_Up|-ROM_Up|+ROM_Up	TEsL_Up|-ROM_Up|+ROM_Up	TEaL_Up|TEsL_Up|-ROM_Up|+ROM_Up
ENSG00000211598	ENSG00000144476	ENSG00000132465	ENSG00000184730	ENSG00000211675	ENSG00000163735	ENSG00000139572	ENSG00000198814	ENSG00000117525	ENSG00000113070	ENSG00000187116
ENSG00000064886	ENSG00000168014	ENSG00000211899	ENSG00000144824	ENSG00000211896	ENSG00000115590	ENSG00000108691	ENSG00000104415			ENSG00000105835
ENSG00000239951	ENSG00000121577		ENSG00000196611	ENSG00000211895	ENSG00000224397	ENSG00000198805	ENSG00000205362			ENSG00000109321
ENSG00000133794	ENSG00000073756		ENSG00000163221	ENSG00000211893		ENSG00000154127	ENSG00000125538			ENSG00000128342
	ENSG00000117152		ENSG00000160883	ENSG00000254709		ENSG00000164761	ENSG00000127507
	ENSG00000254647		ENSG00000020577	ENSG00000211592		ENSG00000117479	ENSG00000018280
	ENSG00000196449		ENSG00000137462			ENSG00000100644	ENSG00000128383
	ENSG00000090382		ENSG00000166920			ENSG00000187193	ENSG00000186407
	ENSG00000123610		ENSG00000148926			ENSG00000148841	ENSG00000140379
	ENSG00000148019		ENSG00000114737			ENSG00000171236	ENSG00000125148
	ENSG00000109061		ENSG00000124766			ENSG00000171617	ENSG00000163661
	ENSG00000109063		ENSG00000110660			ENSG00000148154	ENSG00000176170
	ENSG00000186832		ENSG00000115919			ENSG00000164741
	ENSG00000078081		ENSG00000144802			ENSG00000136997
	ENSG00000166348		ENSG00000060558			ENSG00000118985
	ENSG00000134242		ENSG00000163563			ENSG00000120937
	ENSG00000118194		ENSG00000087074			ENSG00000119508
	ENSG00000107249		ENSG00000077150			ENSG00000158859
	ENSG00000168995		ENSG00000182541			ENSG00000196843
	ENSG00000147394		ENSG00000198355			ENSG00000254521
	ENSG00000125414		ENSG00000102445			ENSG00000013588
	ENSG00000253123		ENSG00000161921			ENSG00000071282
	ENSG00000118523		ENSG00000103642			ENSG00000197405
			ENSG00000038427			ENSG00000137193
			ENSG00000108688			ENSG00000169429
			ENSG00000070404			ENSG00000261888
			ENSG00000160013			ENSG00000163739
			ENSG00000137507			ENSG00000103313
			ENSG00000186074			ENSG00000069399
			ENSG00000107372			ENSG00000075426
			ENSG00000140678			ENSG00000136689
			ENSG00000087903			ENSG00000133874
			ENSG00000258227			ENSG00000065911
			ENSG00000197208			ENSG00000142512
			ENSG00000167703			ENSG00000162891
			ENSG00000151651			ENSG00000123685
			ENSG00000068366			ENSG00000159200
			ENSG00000156127			ENSG00000274536
			ENSG00000188404			ENSG00000143226
			ENSG00000168404			ENSG00000188766
			ENSG00000100906			ENSG00000137801
			ENSG00000188522			ENSG00000159216
			ENSG00000138771			ENSG00000011422
			ENSG00000196954			ENSG00000171051
			ENSG00000135821			ENSG00000103569
			ENSG00000115604			ENSG00000179300
			ENSG00000172183			ENSG00000008056
			ENSG00000158050			ENSG00000187479
			ENSG00000272414			ENSG00000125845
			ENSG00000181026			ENSG00000126003
			ENSG00000177426			ENSG00000086544
			ENSG00000151967			ENSG00000135048
			ENSG00000105639			ENSG00000155926
			ENSG00000007908			ENSG00000108932
			ENSG00000143179			ENSG00000130775
			ENSG00000204577			ENSG00000125810
			ENSG00000135047			ENSG00000157557
			ENSG00000216490			ENSG00000026103
			ENSG00000188215			ENSG00000144136
			ENSG00000105825			ENSG00000150510
			ENSG00000187678			ENSG00000148344
			ENSG00000168811			ENSG00000140406
			ENSG00000185947			ENSG00000131873
			ENSG00000111912			ENSG00000164674
			ENSG00000118804			ENSG00000273112
			ENSG00000119686			ENSG00000115226
			ENSG00000132510			ENSG00000124731
			ENSG00000117143			ENSG00000143333
			ENSG00000154447			ENSG00000166741
			ENSG00000283154			ENSG00000034152
			ENSG00000113742			ENSG00000135604
			ENSG00000163874			ENSG00000122641
			ENSG00000121039			ENSG00000112394
			ENSG00000059728			ENSG00000196396
			ENSG00000186431			ENSG00000250899
			ENSG00000183019			ENSG00000178860
			ENSG00000100647			ENSG00000115598
			ENSG00000173276			ENSG00000091106
			ENSG00000239998			ENSG00000115165
			ENSG00000196684			ENSG00000095739
			ENSG00000115271			ENSG00000099985
			ENSG00000176845			ENSG00000166401
			ENSG00000169495			ENSG00000131042
			ENSG00000274736			ENSG00000185022
			ENSG00000211448			ENSG00000197905
			ENSG00000101187			ENSG00000116717
			ENSG00000141506			ENSG00000006327
			ENSG00000150347			ENSG00000135919
			ENSG00000197632			ENSG00000140403
			ENSG00000143384			ENSG00000107968
			ENSG00000167851			ENSG00000124216
			ENSG00000037897			ENSG00000173846
			ENSG00000188112			ENSG00000136286
			ENSG00000166825			ENSG00000151014
			ENSG00000244482			ENSG00000103257
			ENSG00000092969			ENSG00000122862
			ENSG00000167207			ENSG00000062716
			ENSG00000155307			ENSG00000138166
			ENSG00000141458			ENSG00000081041
			ENSG00000120217			ENSG00000183696
			ENSG00000223482			ENSG00000172602
			ENSG00000221869			ENSG00000253276
			ENSG00000174837			ENSG00000175592
			ENSG00000170542			ENSG00000178726
			ENSG00000143546			ENSG00000163220
			ENSG00000115602			ENSG00000137331
			ENSG00000163823			ENSG00000159399
			ENSG00000112096			ENSG00000115963
			ENSG00000146070			ENSG00000095794
			ENSG00000121552			ENSG00000169508
			ENSG00000163814			ENSG00000168389
			ENSG00000162511			ENSG00000131737
			ENSG00000113368			ENSG00000163638
			ENSG00000170956			ENSG00000134317
			ENSG00000118503			ENSG00000136244
			ENSG00000151726			ENSG00000173334
			ENSG00000123689			ENSG00000170909
			ENSG00000095383			ENSG00000010818
			ENSG00000162892			ENSG00000143322
			ENSG00000145365			ENSG00000057657
			ENSG00000111817			ENSG00000106366
			ENSG00000148677			ENSG00000163162
			ENSG00000146457			ENSG00000167772
			ENSG00000134070			ENSG00000188042
			ENSG00000125454			ENSG00000111859
			ENSG00000087589			ENSG00000067082
			ENSG00000163811			ENSG00000173110
			ENSG00000144648			ENSG00000166073
			ENSG00000138670			ENSG00000113749
			ENSG00000105656			ENSG00000059804
			ENSG00000260196			ENSG00000108342
			ENSG00000170961			ENSG00000172216
			ENSG00000127533			ENSG00000181195
			ENSG00000131459			ENSG00000259827
			ENSG00000116701			ENSG00000104635
			ENSG00000116991			ENSG00000178789
			ENSG00000107937			ENSG00000166523
			ENSG00000162174			ENSG00000171049
			ENSG00000008405			ENSG00000164647
			ENSG00000159871			ENSG00000144655
			ENSG00000105989			ENSG00000048162
			ENSG00000136842			ENSG00000169385
			ENSG00000188706			ENSG00000205364
			ENSG00000172243			ENSG00000135094
			ENSG00000120694			ENSG00000143110
			ENSG00000123094			ENSG00000129450
			ENSG00000213088			ENSG00000215861
			ENSG00000101665			ENSG00000197249
			ENSG00000285441			ENSG00000175505
			ENSG00000242550			ENSG00000064932
			ENSG00000028137			ENSG00000170525
			ENSG00000196639			ENSG00000103044
			ENSG00000156711			ENSG00000168334
			ENSG00000268173
			ENSG00000102554
			ENSG00000204388
			ENSG00000111424
			ENSG00000260997
			ENSG00000179431
			ENSG00000085265
			ENSG00000266094
			ENSG00000172156
			ENSG00000133101
			ENSG00000124102
			ENSG00000131979
			ENSG00000177464
			ENSG00000173530
			ENSG00000165732
			ENSG00000175183
			ENSG00000069974
			ENSG00000277462
			ENSG00000136167
			ENSG00000163734
			ENSG00000214212
			ENSG00000167850
			ENSG00000131196
			ENSG00000173083
			ENSG00000276023
			ENSG00000090339
			ENSG00000184557
			ENSG00000177706
			ENSG00000054967
			ENSG00000000938
			ENSG00000139832
			ENSG00000160999
			ENSG00000139514
			ENSG00000211455
			ENSG00000121797
			ENSG00000268734
			ENSG00000127124
			ENSG00000184922
			ENSG00000143067
			ENSG00000171174
			ENSG00000112303
			ENSG00000036672
			ENSG00000232956
			ENSG00000156265
			ENSG00000139289
			ENSG00000026508
			ENSG00000080608
			ENSG00000086062
			ENSG00000117461
			ENSG00000250771
			ENSG00000132334
			ENSG00000052795
			ENSG00000102265
			ENSG00000168575
			ENSG00000185215
			ENSG00000269899
