# Supplementary material for: Labour classified by cervical dilatation & fetal membrane rupture demonstrates differential impact on RNA-seq data for human myometrium tissues
Source: PLoS One. 2021 Nov 19;16(11):e0260119. doi: 10.1371/journal.pone.0260119 (PMC8604334; doi:10.1371/journal.pone.0260119)
Supplement: S6 Dataset — (XLSX) [file pone.0260119.s006.xlsx]

## Sheet: jVenn_lists-4groupsDOWN
KEY
	gene in jVenn list was not identified using HUGO HGNC Biomart online tool (https://biomart.genenames.org/martform/#!/default/HGNC?datasets=hgnc_gene_mart) but can be found in UniProt database
All 4 Groups Down-Regulated DEGs
HGNC ID	Status	Approved symbol	Approved name	Ensembl gene ID	UniProt accession	RefSeq accession
HGNC:8847	Approved	PER3	period circadian regulator 3	ENSG00000049246	P56645	NM_016831

## Sheet: jVenn_lists-3groupsDOWN
KEY
	gene in jVenn list was not identified using HUGO HGNC Biomart online tool (https://biomart.genenames.org/martform/#!/default/HGNC?datasets=hgnc_gene_mart) but can be found in UniProt database
TEaL, TEsL & TL+ROM Down-Regulated DEGs
HGNC ID	Status	Approved symbol	Approved name	Ensembl gene ID	UniProt accession	RefSeq accession
HGNC:45127	Approved	ADIRF-AS1	ADIRF antisense RNA 1	ENSG00000272734
HGNC:11722	Approved	TEF	TEF transcription factor, PAR bZIP family member	ENSG00000167074	Q10587	NM_003216
TEsL, TL-ROM & TL+ROM Down-Regulated DEGs
HGNC ID	Status	Approved symbol	Approved name	Ensembl gene ID	UniProt accession	RefSeq accession
HGNC:2697	Approved	DBP	D-box binding PAR bZIP transcription factor	ENSG00000105516	Q10586	NM_001352
HGNC:9273	Approved	PPL	periplakin	ENSG00000118898	O60437	NM_002705

## Sheet: jVenn_lists-2groupsDOWN
KEY
	gene in jVenn list was not identified using HUGO HGNC Biomart online tool (https://biomart.genenames.org/martform/#!/default/HGNC?datasets=hgnc_gene_mart) but can be found in UniProt database
TEsL & TL-ROM Down-Regulated DEGs
HGNC ID	Status	Approved symbol	Approved name	Ensembl gene ID	UniProt accession	RefSeq accession
HGNC:29604	Approved	LYNX1	Ly6/neurotoxin 1	ENSG00000180155	P0DP58	NM_177476
HGNC:52291	Approved	LYNX1-SLURP2	LYNX1-SLURP2 readthrough	ENSG00000284505		NM_023946
HGNC:9600	Approved	PTGFR	prostaglandin F receptor	ENSG00000122420	P43088	NM_000959
TEsL & TL+ROM Down-Regulated DEGs
HGNC ID	Status	Approved symbol	Approved name	Ensembl gene ID	UniProt accession	RefSeq accession
HGNC:250	Approved	ADH1B	alcohol dehydrogenase 1B (class I), beta polypeptide	ENSG00000196616	P00325	NM_000668
HGNC:800	Approved	ATP1A2	ATPase Na+/K+ transporting subunit alpha 2	ENSG00000018625	P50993	NM_000702
HGNC:1833	Approved	CEBPA	CCAAT enhancer binding protein alpha	ENSG00000245848	P49715	NM_004364
HGNC:3438	Approved	ERCC6	ERCC excision repair 6, chromatin remodeling factor	ENSG00000225830	Q03468	NM_000124
HGNC:4165	Approved	GAS1	growth arrest specific 1	ENSG00000180447	P54826	NM_002048
HGNC:24957	Approved	HOXA11-AS	HOXA11 antisense RNA	ENSG00000240990		NR_002795
HGNC:6243	Approved	KCNE3	potassium voltage-gated channel subfamily E regulatory subunit 3	ENSG00000175538	Q9Y6H6	NM_005472
HGNC:7963	Approved	NR1D2	nuclear receptor subfamily 1 group D member 2	ENSG00000174738	Q14995	NM_001145425
HGNC:8538	Approved	P2RX6	purinergic receptor P2X 6	ENSG00000099957	O15547	NM_005446
HGNC:9293	Approved	PPP1R3C	protein phosphatase 1 regulatory subunit 3C	ENSG00000119938	Q9UQK1	NM_005398
HGNC:21165	Approved	RAP2C	RAP2C, member of RAS oncogene family	ENSG00000123728	Q9Y3L5	NM_021183
HGNC:1535	Approved	RUNX1T1	RUNX1 partner transcriptional co-repressor 1	ENSG00000079102	Q06455	NM_004349, NM_175635

## Sheet: jVenn_lists-1groupDOWN
KEY
	gene in jVenn list was not identified using HUGO HGNC Biomart online tool (https://biomart.genenames.org/martform/#!/default/HGNC?datasets=hgnc_gene_mart) but can be found in UniProt database
TEsL Only Down-Regulated DEGs
HGNC ID	Status	Approved symbol	Approved name	Ensembl gene ID	UniProt accession	RefSeq accession
HGNC:39	Approved	ABCA9	ATP binding cassette subfamily A member 9	ENSG00000154258	Q8IUA7	NM_172386
HGNC:26060	Approved	ACSM5	acyl-CoA synthetase medium chain family member 5	ENSG00000183549	Q6NUN0	NM_017888
HGNC:282	Approved	ADRA2B	adrenoceptor alpha 2B	ENSG00000274286	P18089	NM_000682
HGNC:286	Approved	ADRB2	adrenoceptor beta 2	ENSG00000169252	P07550	NM_000024
HGNC:35240	Approved	ANKRD33B	ankyrin repeat domain 33B	ENSG00000164236	A6NCL7	NM_001164440
HGNC:339	Approved	APLNR	apelin receptor	ENSG00000134817	P35414	NM_005161
HGNC:656	Approved	ARL4D	ADP ribosylation factor like GTPase 4D	ENSG00000175906	P49703	NM_001661
HGNC:904	Approved	AXIN2	axin 2	ENSG00000168646	Q9Y2T1	NM_004655
HGNC:21351	Approved	C6orf141	chromosome 6 open reading frame 141	ENSG00000197261	Q5SZD1	NM_153344
HGNC:12770	Approved	CCN5	cellular communication network factor 5	ENSG00000064205	O76076	NM_003881
HGNC:1663	Approved	CD36	CD36 molecule	ENSG00000135218	P16671	NM_001001547
HGNC:14882	Approved	CRTAC1	cartilage acidic protein 1	ENSG00000095713	Q9NQ79	NM_018058
HGNC:15679	Approved	CTTNBP2	cortactin binding protein 2	ENSG00000077063	Q8WZ74	NM_033427
HGNC:16888	Approved	DHRS9	dehydrogenase/reductase 9	ENSG00000073737	Q9BPW9	NM_005771
HGNC:3559	Approved	FABP4	fatty acid binding protein 4	ENSG00000170323	P15090	NM_001442
HGNC:3761	Approved	FLRT2	fibronectin leucine rich transmembrane protein 2	ENSG00000185070	O43155	NM_001346143
HGNC:20480	Approved	GBP4	guanylate binding protein 4	ENSG00000162654	Q96PP9	NM_052941
HGNC:31042	Approved	GREB1L	GREB1 like retinoic acid receptor coactivator	ENSG00000141449	Q9C091	NM_024935
HGNC:21293	Approved	HMCN2	hemicentin 2	ENSG00000148357	Q8NDA2	NM_001291815
HGNC:6207	Approved	JUP	junction plakoglobin	ENSG00000173801	P14923	NM_001352773
HGNC:6355	Approved	KLHL4	kelch like family member 4	ENSG00000102271	Q9C0H6	NM_019117
HGNC:27886	Approved	LINC01089	long intergenic non-protein coding RNA 1089	ENSG00000212694		NR_002809
HGNC:3232	Approved	MEGF6	multiple EGF like domains 6	ENSG00000162591	O75095	NM_001409
HGNC:7559	Approved	MYCN	MYCN proto-oncogene, bHLH transcription factor	ENSG00000134323	P04198	NM_005378
HGNC:7956	Approved	NPY1R	neuropeptide Y receptor Y1	ENSG00000164128	P25929	NM_000909
HGNC:24473	Approved	OLFML1	olfactomedin like 1	ENSG00000183801	Q6UWY5	NM_198474
HGNC:24536	Approved	PARM1	prostate androgen-regulated mucin-like protein 1	ENSG00000169116	Q6UWI2	NM_015393
HGNC:17053	Approved	PLEKHA6	pleckstrin homology domain containing A6	ENSG00000143850	Q9Y2H5	NM_014935
HGNC:21150	Approved	RNF125	ring finger protein 125	ENSG00000101695	Q96EQ8	NM_017831
HGNC:10592	Approved	SCN4B	sodium voltage-gated channel beta subunit 4	ENSG00000177098	Q8IWT1	NM_001142348
HGNC:10594	Approved	SCN7A	sodium voltage-gated channel alpha subunit 7	ENSG00000136546	Q01118	NM_002976
HGNC:10909	Approved	SLC40A1	solute carrier family 40 member 1	ENSG00000138449	Q9NP59	NM_014585
HGNC:25549	Approved	SLURP2	secreted LY6/PLAUR domain containing 2	ENSG00000283992	P0DP57	NM_177458
HGNC:25450	Approved	STOX2	storkhead box 2	ENSG00000173320	Q9P2F5	NM_020225
HGNC:18345	Approved	TENT5A	terminal nucleotidyltransferase 5A	ENSG00000112773	Q96IP4	NM_017633
HGNC:12930	Approved	ZBTB16	zinc finger and BTB domain containing 16	ENSG00000109906	Q05516	NM_006006
HGNC:23589	Approved	ZNF503	zinc finger protein 503	ENSG00000165655	Q96F45	NM_032772
TL+ROM Only Down-Regulated DEGs
HGNC ID	Status	Approved symbol	Approved name	Ensembl gene ID	UniProt accession	RefSeq accession
HGNC:1469	Approved	CAMKK1	calcium/calmodulin dependent protein kinase kinase 1	ENSG00000004660	Q8N5S9	NM_032294, NM_172206, NM_172207
HGNC:25200	Approved	CIART	circadian associated repressor of transcription	ENSG00000159208	Q8N365	NM_144697
HGNC:2616	Approved	CYP2B7P	cytochrome P450 family 2 subfamily B member 7, pseudogene	ENSG00000256612		NR_001278
HGNC:18852	Approved	CYP2T1P	cytochrome P450 family 2 subfamily T member 1, pseudogene	ENSG00000233622		NR_144551
HGNC:38012	Approved	ERLEC1P1	endoplasmic reticulum lectin 1 pseudogene 1	ENSG00000240755		NG_022985
HGNC:27537	Approved	FBXL22	F-box and leucine rich repeat protein 22	ENSG00000197361	Q6P050	NM_203373
HGNC:3609	Approved	FCER1A	Fc fragment of IgE receptor Ia	ENSG00000179639	P12319	NM_002001
HGNC:8079	Approved	FRMD7	FERM domain containing 7	ENSG00000165694	Q6ZUT3	NM_194277
HGNC:44157	Approved	GABPB1-AS1	GABPB1 antisense RNA 1	ENSG00000244879		NR_024490
HGNC:4222	Approved	GDF7	growth differentiation factor 7	ENSG00000143869	Q7Z4P5	NM_182828
HGNC:4977	Approved	HLF	HLF transcription factor, PAR bZIP family member	ENSG00000108924	Q16534	NM_002126
HGNC:34436	Approved	LCNL1	lipocalin like 1	ENSG00000214402	Q6ZST4	NM_207510
HGNC:26393	Approved	MIR1-1HG-AS1	MIR1-1HG antisense RNA 1	ENSG00000174403	Q96NR2	NR_033263
HGNC:51192	Approved	NALT1	NOTCH1 associated lncRNA in T cell acute lymphoblastic leukemia 1	ENSG00000237886		NR_121577
HGNC:8053	Approved	NUDT6	nudix hydrolase 6	ENSG00000170917	P53370	NM_007083
HGNC:15830	Approved	OSR2	odd-skipped related transciption factor 2	ENSG00000164920	Q8N2R0	NM_053001
HGNC:8539	Approved	P2RY1	purinergic receptor P2Y1	ENSG00000169860	P47900	NM_002563
HGNC:14268	Approved	PCDH18	protocadherin 18	ENSG00000189184	Q9HCL0	NM_019035
HGNC:30506	Approved	PLEKHH2	pleckstrin homology, MyTH4 and FERM domain containing H2	ENSG00000152527	Q8IVE3	NM_172069
HGNC:15748	Approved	PRND	prion like protein doppel	ENSG00000171864	Q9UKY0	NM_012409
HGNC:9755	Approved	QPRT	quinolinate phosphoribosyltransferase	ENSG00000103485	Q15274	NM_014298
HGNC:12253	Approved	TRDC	T cell receptor delta constant	ENSG00000211829	B7Z8K6	NG_001332
HGNC:15974	Approved	TRIM2	tripartite motif containing 2	ENSG00000109654	Q9C040	NM_001130067
HGNC:18126	Approved	ZNRF3	zinc and ring finger 3	ENSG00000183579	Q9ULT6	NM_001206998

## Sheet: jVenn_OriginalListsDOWN
TEsL_Down	(+)ROM_Down	TEsL_Down|-ROM_Down	TEsL_Down|+ROM_Down	TEaL_Down|TEsL_Down|+ROM_Down	TEsL_Down|-ROM_Down|+ROM_Down	TEaL_Down|TEsL_Down|-ROM_Down|+ROM_Down
ENSG00000212694	ENSG00000174403	ENSG00000122420	ENSG00000245848	ENSG00000272734	ENSG00000118898	ENSG00000049246
ENSG00000168646	ENSG00000171864	ENSG00000180155	ENSG00000264727	ENSG00000167074	ENSG00000105516
ENSG00000165655	ENSG00000240755	ENSG00000284505	ENSG00000175538
ENSG00000077063	ENSG00000103485		ENSG00000123728
ENSG00000136546	ENSG00000170917		ENSG00000018625
ENSG00000183549	ENSG00000165694		ENSG00000119938
ENSG00000102271	ENSG00000169860		ENSG00000196616
ENSG00000183801	ENSG00000179639		ENSG00000225830
ENSG00000185070	ENSG00000211829		ENSG00000174738
ENSG00000173320	ENSG00000256612		ENSG00000240990
ENSG00000169116	ENSG00000244879		ENSG00000180447
ENSG00000170323	ENSG00000152527		ENSG00000079102
ENSG00000162591	ENSG00000004660		ENSG00000099957
ENSG00000135218	ENSG00000233622
ENSG00000175906	ENSG00000109654
ENSG00000134817	ENSG00000108924
ENSG00000274286	ENSG00000164920
ENSG00000109906	ENSG00000183579
ENSG00000169252	ENSG00000189184
ENSG00000134323	ENSG00000159208
ENSG00000162654	ENSG00000143869
ENSG00000197261	ENSG00000214402
ENSG00000095713	ENSG00000237886
ENSG00000154258	ENSG00000197361
ENSG00000143850	ENSG00000224905
ENSG00000164128
ENSG00000101695
ENSG00000177098
ENSG00000073737
ENSG00000148357
ENSG00000138449
ENSG00000141449
ENSG00000112773
ENSG00000173801
ENSG00000283992
ENSG00000064205
ENSG00000164236
